# Supplementary material for: Mutations in the Key Autophagy Tethering Factor EPG5 Link Neurodevelopmental and Neurodegenerative Disorders Including Early‐Onset Parkinsonism
Source: Ann Neurol. 2025 Oct 6;98(5):932–50. doi: 10.1002/ana.78013 (PMC12577676; doi:10.1002/ana.78013)
Supplement: Supplementary file 2 — Supplementary File 3. Supporting Information. [file ANA-98-932-s004.xlsx]

## Sheet: PATIENTS
General information							Family history (FH)							Molecular genetic variant		EPG5 Variant 1		EPG5 Variant 2		Presentation	Development			Learning, behaviour and psychosocial features	General features		Cardiac involvement	Epilepsy				CNS involvement									Movement disorder
FamNr	Patient Nr	Sex	Current age or age at death in months	alive or dead?	diagnosis	Type of EPG5 variant	Consanguinity	Affected relatives	FH Vitiligo	FH Cancer	FH Neurology	FH Twin pregnancies	FH Other	Phase	Type of variant	DNA	Protein	DNA	Protein	Presentation	Motor development	Speech development	Cognitive Development	Cognitive abilities	Hypopigmentation	Cataracts	Cardiac involvement	Seizures	Failure to thrive	Dysmorphic features	Microcephaly	Callosal dysgenesis	Cerebellar atrophy	Pontocerebellar hypoplasia	Thalamic involvement	Heterotopia	Schizencephaly	Calcifications	Iron deposition	Optic nerve atrophy	Movement disorder	Dystonia	Dystonia Onset	Myoclonus	Myoclonus Onset	Spasticity	Spasticity Onset	Parkisonism	Parkinsonism Onset
1	1.1	ND	24	dead	Vici syndrome	Bi-truncating	N	Y	ND	ND	ND	ND	ND	Compound heterozygous	Bi-truncating	c.4588C>T	p.Gln1530Ter	c.5704dupT	p.Tyr1902LeufsTer2	Vici syndrome at birth	Delayed	Delayed	Delayed	ND	Y	Y	ND	Y	Y	Y	Y	Y	N	N	N	N	N	N	N	N	N	N		N		N		N
	1.2	ND	36	dead	Vici syndrome	Bi-truncating	N	Y	ND	ND	ND	ND	ND	Compound heterozygous	Bi-truncating	c.4588C>T	p.Gln1530Ter	c.5704dupT	p.Tyr1902LeufsTer2	Vici syndrome at birth	Delayed	Delayed	Delayed	ND	Y	Y	ND	Y	Y	Y	Y	Y	N	N	N	N	N	N	N	N	N	N		N		N		N
2	2.1	ND	68	dead	Vici syndrome	Bi-truncating	N	ND	Y	N	N	N	N	Compound heterozygous	Bi-truncating	c.2413-2A>G	p.?	c.6724delA	p.Met2242CysfsTer5	sepsis unknown origin, nystagmus, hypotonia, feeding difficulties	Delayed	Delayed	Delayed	Significant delay	Y	Y	Y	Y	Y	Y	Y	Y	Y	Y	Y	N	N	N	N	N	N	N		N		N		N
3	3.1	ND	3	alive	Vici syndrome	Bi-truncating	N	ND	Y (strong history on paternal and maternal sides for vitiligo, father british-indian, mother tanzanian/indian, maternal FH psoriasis and eczema)	Y (gastric cancer in paternal great grandmother)	Y (Parkinson's Disease in paternal great grandfather, maternal great grandfather and great uncle dementia)	N	N	Compound heterozygous	Bi-truncating	c.1253-1G>T	p.?	c.5110-1G>C	p.?	Vici syndrome at birth	Delayed	None yet	Delayed	Significant delay	Y	Y	Y	N	Y	Y	Y	Y	Y	Y	N	N	N	N	N	N	N	N		N		N		N
4	4.1	ND	5	alive	Vici syndrome	Bi-truncating	Y	Y	ND	ND	ND	ND	ND	Compound heterozygous	Bi-truncating	c.4952+1G>A	p.Phe1604GlyfsTer20	c.4952+1G>A	p.Phe1604GlyfsTer20	Vici syndrome at birth	Delayed	Delayed	Delayed	Significant delay	Y	Y	Y	Y	Y	ND	Y	Y	Y	N	N	N	N	N	N	N	N	N		N		N		N
5	5.1	ND	3	alive	Vici syndrome	Bi-truncating	Y	Y	ND	ND	ND	ND	ND	Compound heterozygous	Bi-truncating	c.3481C>T	p.Arg1161Ter	c.3481C>T	p.Arg1161Ter	Neonatal period-prematurity, respiratory problems	Delayed	None yet	Delayed	none	Y	N	Y	Y	Y	ND	ND	N	N	N	N	N	N	N	N	N	N	N		N		N		N
	5.2	ND	3	alive	Vici syndrome	Bi-truncating	Y	Y	ND	ND	ND	ND	ND	Compound heterozygous	Bi-truncating	c.3481C>T	p.Arg1161Ter	c.3481C>T	p.Arg1161Ter	Neonatal period-prematurity, respiratory problems	Delayed	None yet	Delayed	none	Y	Y	Y	N	Y	ND	ND	Y	N	N	N	N	N	N	N	N	N	N		N		N		N
6	6.1	ND	16	dead	Vici syndrome	Mixed	N	N	N	N	N	N	N	Compound heterozygous	Mixed	c.5835T>A	p.Cys1945Ter	c.1370T>C and c.2351A>C	p.Leu457Pro and p.Gln784Pro	Hypotonia, paucity movements, feeding problems after birth	Delayed	Delayed	Delayed	Severe	Y	Y	Y	Y	Y	ND	N	Y	N	N	N	N	N	N	N	N	N	N		N		N		N
7	7.1	ND	78	dead	Vici syndrome	Bi-missense	Y	N	N	N	N	N	N	Homozygous	Bi-missense	c.1007A>G	p.Gln336Arg	c.1007A>G	p.Gln336Arg	Hypotonia, reduced movements, feeding problems, hypoglycaemia	Delayed	Delayed	Delayed	Severe	Y	Y	Y	Y	Y	Y	Y	Y	N	N	Y	N	N	N	N	Y	N	N		N		N		N
8	8.1	ND	102	dead	Vici syndrome	Bi-truncating	N	Y	N	Y (father leukaemia, paternal grandfather colon cancer, paternal grandmother breast and skin cancer, paternal uncle leukaemia)	Y (maternal grandfather Parkinson's disease at 65 years)	N	Y (maternal grandfather ventricular hypertrophy)	Compound heterozygous	Bi-truncating	c.2575G>T	p.Glu859Ter	c.6232C>T	p.Arg2078Ter	Poor feeding and arrest in neonatal period	Delayed	Delayed	Delayed	Severe delay	Y	Y	Y	Y	Y	ND	Y	Y	Y	Y	N	N	N	N	N	N	N	N		N		N		N
	8.2	ND	96	alive	Vici syndrome	Bi-truncating	N	Y	N	Y (father leukaemia, paternal grandfather colon cancer, paternal grandmother breast and skin cancer, paternal uncle leukaemia)	Y (maternal grandfather Parkinson's disease at 65 years)	N	Y (maternal grandfather ventricular hypertrophy)	Compound heterozygous	Bi-truncating	c.2575G>T	p.Glu859Ter	c.6232C>T	p.Arg2078Ter	Hypotonia after birth	Delayed	Delayed	Delayed	Severe delay	Y	Y	Y	Y	Y	Y	Y	Y	N	Y	N	N	N	N	N	Y	N	N		N		N		N
9	9.1	ND	9	dead	Vici syndrome	Bi-truncating	Y	Y	Y (paler hair)	N	N	N	N	Homozygous	Bi-truncating	c.4751T>A	p.Leu1584Ter	c.4751T>A	p.Leu1584Ter	Hypotonia, poor sucking in neonatal period, pneumonia 2,5m	Delayed	Delayed	Delayed	Significant delay	Y	Y	Y	Y	Y	Y	Y	Y	N	Y	Y	N	N	N	N	Y	N	N		N		N		N
10	10.1	ND	12	dead	Vici syndrome	Bi-truncating	N	Y	N	N	N	N	N	Compound heterozygous	Bi-truncating	c.2719-1G>A	p.?	c.6295dupA	p.Ser2099LysfsTer5	Neonatal poor suck and failure to thrive, limb contractures	Delayed	Delayed	Delayed	Significant delay	Y	Y	Y	Y	Y	Y	Y	Y	N	N	N	N	N	N	N	N	N	N		N		N		N
	10.2	ND	13	alive	Vici syndrome	Bi-truncating	N	Y	N	N	N	N	N	Compound heterozygous	Bi-truncating	c.2719-1G>A	p.?	c.6295dupA	p.Ser2099LysfsTer5	Vici syndrome	Delayed	Delayed	Delayed	ND	Y	Y	Y	Y	Y	ND	ND	Y	N	N	N	N	N	N	N	N	N	N		N		N		N
11	11.1	ND	24	alive	Vici syndrome	Bi-truncating	N	N	N	N	N	N	N	Homozygous	Bi-truncating	c.6724delA	p.Met2242CysfsTer5	c.6724delA	p.Met2242CysfsTer5	Presented at six weeks, weakness	Delayed	Delayed	Delayed	Significant delay	Y	Y	Y	N	Y	ND	Y	Y	N	N	N	N	N	N	N	N	N	N		N		N		N
12	12.1	ND	42	dead	Vici syndrome	Mixed	N	N	N	Y (maternal grandmother gastric cancer)	Y (maternal uncle had seizures, SUDEP 21 years)	N	Y (maternal uncle allergies)	Compound heterozygous	Mixed	c.6005_6006dupAG	p.Leu2003SerfsTer30	c.6112T4C	p.Cys2038Arg	Three weeks in NICU with respiratory and feeding issues	Delayed	Delayed	Delayed	Significant delay	Y	Y	Y	Y	Y	Y	Y	Y	N	N	N	N	N	N	N	Y	N	N		N		N		N
13	13.1	ND	40	dead	Vici syndrome	Bi-truncating	Y	N	N	N	N	N	N	Homozygous	Bi-truncating	c.4783C>T	p.Gln1595Ter	c.4783C>T	p.Gln1595Ter	Poor swallow, failure to thrive, recurrent respiratory infections	Delayed	Delayed	Delayed	Severe delay	Y	Y	Y	Y	Y	Y	Y	Y	Y	N	N	N	N	N	N	Y	N	N		N		N		N
14	14.1	ND	4	dead	Vici syndrome	Bi-truncating	Y	Y	N	N	Y (mother with congenital TORCH disease)	N	N	Homozygous	Bi-truncating	c.2355delC	p.Arg786GlufsTer10	c.2355delC	p.Arg786GlufsTer10	Poor suck and poor swallow, could not feed orally	Delayed	Delayed	Delayed	ND	Y	Y	Y	Y	Y	Y	Y	Y	N	Y	N	N	N	N	N	N	N	N		N		N		N
	14.2	ND	1.5	dead	Vici syndrome	Bi-truncating	Y	Y	N	N	Y (mother with congenital TORCH disease)	N	N	Homozygous	Bi-truncating	c.2355delC	p.Arg786GlufsTer10	c.2355delC	p.Arg786GlufsTer10	Vici syndrome at birth	Delayed	None at time of death	Delayed	ND	Y	ND	ND	ND	ND	N	ND	Y	N	N	N	N	N	N	N	N	N	N		N		N		N
	14.3	ND	2	dead	Vici syndrome	Bi-truncating	Y	Y	N	N	Y (mother with congenital TORCH disease)	N	N	Homozygous	Bi-truncating	c.2355delC	p.Arg786GlufsTer10	c.2355delC	p.Arg786GlufsTer10	Vici syndrome at birth	Delayed	None at time of death	Delayed	ND	Y	Y	Y	ND	Y	ND	ND	Y	N	N	N	N	N	N	N	N	N	N		N		N		N
	14.4	ND	3	dead	Vici syndrome	Bi-truncating	Y	Y	N	N	Y (mother with congenital TORCH disease)	N	N	Homozygous	Bi-truncating	c.2355delC	p.Arg786GlufsTer10	c.2355delC	p.Arg786GlufsTer10	Vici syndrome at birth	Delayed	None at time of death	Delayed	ND	Y	Y	ND	ND	ND	ND	ND	Y	N	N	N	N	N	N	N	N	N	N		N		N		N
15	15.1	ND	17	alive	Vici syndrome	Bi-truncating	Y	Y	ND	ND	ND	ND	ND	Homozygous	Bi-truncating	c.5993C>G	p.Ser1998Ter	c.5993C>G	p.Ser1998Ter	Vici syndrome at birth	Delayed	Delayed	Delayed	ND	Y	Y	Y	ND	ND	ND	ND	Y	N	N	N	N	N	N	N	N	N	N		N		N		N
	15.2	ND	5	alive	Vici syndrome	Bi-truncating	Y	Y	ND	ND	ND	ND	ND	Homozygous	Bi-truncating	c.5993C>G	p.Ser1998Ter	c.5993C>G	p.Ser1998Ter	Vici syndrome at birth	Delayed	Delayed	Delayed	ND	Y	Y	Y	ND	ND	ND	ND	Y	N	N	N	N	N	N	N	N	N	N		N		N		N
	15.3	ND	54	alive	Vici syndrome	Bi-truncating	Y	Y	ND	ND	ND	ND	ND	Homozygous	Bi-truncating	c.5993C>G	p.Ser1998Ter	c.5993C>G	p.Ser1998Ter	Vici syndrome at birth	Delayed	Delayed	Delayed	ND	Y	Y	Y	ND	ND	ND	ND	Y	N	N	N	N	N	N	N	N	N	N		N		N		N
	15.4	ND	8	alive	Vici syndrome	Bi-truncating	Y	Y	ND	ND	ND	ND	ND	Homozygous	Bi-truncating	c.5993C>G	p.Ser1998Ter	c.5993C>G	p.Ser1998Ter	Vici syndrome at birth	Delayed	Delayed	Delayed	ND	Y	Y	Y	ND	ND	ND	ND	Y	N	N	N	N	N	N	N	N	N	N		N		N		N
16	16.1	ND	51	alive	Vici syndrome	Bi-missense	N	N	N	Y (maternal aunt breast cancer 21 years, maternal grandmother melanoma, maternal great uncle melanoma)	N	N	Y (maternal grandfather arrhythmia)	Homozygous	Bi-missense	c.1007A>G	p.Gln336Arg	c.1007A>G	p.Gln336Arg	recurrent collapse with high temp, highest 42'C, hepatospenomegaly	Delayed	Delayed	Delayed	Severe delay	Y	N	N	ND	ND	Y	Y	N	Y	Y	Y	N	N	N	N	Y	N	N		N		N		N
17	17.1	ND	8	dead	Vici syndrome	Bi-truncating	Y	Y	N	Y (maternal gastric and skin cancer, paternal two with lung, one with liver, one with skin cancer)	N	N	N	Homozygous	Bi-truncating	c.1278delC	p.Ser427LeufsTer6	c.1278delC	p.Ser427LeufsTer6	Neonatal period-prematurity, respiratory problems	Delayed	Delayed	Delayed	ND	Y	N	Y	N	Y	Y	Y	N	N	N	N	N	N	N	N	Y	N	N		N		N		N
	17.2	ND	3.5	dead	Vici syndrome	Bi-truncating	Y	Y	N	Y (maternal gastric and skin cancer, paternal two with lung, one with liver, one with skin cancer)	N	N	N	Homozygous	Bi-truncating	c.1278delC	p.Ser427LeufsTer6	c.1278delC	p.Ser427LeufsTer6	Neonatal period-prematurity, respiratory problems	Delayed	Delayed	Delayed	ND	Y	N	Y	N	Y	Y	Y	N	N	N	N	N	N	N	N	N	N	N		N		N		N
	17.3	ND	9	alive	Vici syndrome	Bi-truncating	Y	Y	N	Y (maternal gastric and skin cancer, paternal two with lung, one with liver, one with skin cancer)	N	N	N	Homozygous	Bi-truncating	c.1278delC	p.Ser427LeufsTer6	c.1278delC	p.Ser427LeufsTer6	Vici syndrome at birth	Delayed	ND		ND	Y	ND	ND	ND	ND	ND	ND	Y	N	N	N	N	N	N	N	N	N	N		N		N		N
	17.4	ND	15	alive	Vici syndrome	Bi-truncating	Y	Y	N	Y (maternal gastric and skin cancer, paternal two with lung, one with liver, one with skin cancer)	N	N	N	Homozygous	Bi-truncating	c.1278delC	p.Ser427LeufsTer6	c.1278delC	p.Ser427LeufsTer6	Vici syndrome at birth	Delayed	Delayed	Delayed	ND	Y	ND	ND	ND	ND	ND	ND	Y	N	N	N	N	N	N	N	N	N	N		N		N		N
	17.5	ND	0	dead	Vici syndrome	Bi-truncating	Y	Y	N	Y (maternal gastric and skin cancer, paternal two with lung, one with liver, one with skin cancer)	N	N	N	Homozygous	Bi-truncating	c.1278delC	p.Ser427LeufsTer6	c.1278delC	p.Ser427LeufsTer6	Prematurity, hypotonia, breathing and feeding difficulty	Delayed	None at time of death		ND	Y	N	Y	ND	Y	ND	Y	N	N	N	N	N	N	N	N	N	N	N		N		N		N
18	18.1	ND	2	dead	Vici syndrome	Bi-truncating	Y	Y	Y (father fair hair)	Y (paternal aunt breast cancer in 50s)	Y (maternal sister born with spina bifida)	N	N	Homozygous	Bi-truncating	c.7333C>T	p.Arg2445Ter	c.7333C>T	p.Arg2445Ter	Prematurity, hypotonia, breathing and feeding difficulty	Delayed	Delayed	Delayed	ND	Y	Y	Y	ND	Y	Y	N	Y	Y	N	N	N	N	N	N	N	N	N		N		N		N
	18.2	ND	4	dead	Vici syndrome	Bi-truncating	Y	Y	Y (father fair hair)	Y (paternal aunt breast cancer in 50s)	Y (maternal sister born with spina bifida)	N	N	Homozygous	Bi-truncating	c.7333C>T	p.Arg2445Ter	c.7333C>T	p.Arg2445Ter	Vici syndrome at birth	Delayed	Delayed	Delayed	ND	Y	Y	Y	ND	Y	ND	ND	Y	N	N	N	N	N	N	N	N	N	N		N		N		N
	18.3	ND	15	dead	Vici syndrome	Bi-truncating	Y	Y	Y (father fair hair)	Y (paternal aunt breast cancer in 50s)	Y (maternal sister born with spina bifida)	N	N	Homozygous	Bi-truncating	c.7333C>T	p.Arg2445Ter	c.7333C>T	p.Arg2445Ter	Postnatal two months before presentation with failure to thrive, however late to smile and no head control	Delayed	Delayed	Delayed	ND	Y	ND	N	ND	Y	ND	ND	N	N	N	Y	N	N	N	N	N	N	N		N		N		N
19	19.1	ND	6	dead	Vici syndrome	Bi-truncating	N	No	N	N	N	N	N	Homozygous	Bi-truncating	c.1249C>T	p.Arg417Ter	c.1249C>T	p.Arg417Ter	Respiratory distress requiring ventilation, also needed tube feeding	Delayed	Delayed	Delayed	ND	Y	Y	Y	N	Y	N	Y	Y	Y	N	N	N	N	N	N	N	Y	N		N		N		N
20	20.1	ND	16	alive	Vici syndrome	Bi-truncating	Y	Y	N	N	N	N	N	Compound heterozygous	Bi-truncating	c.7447C>T	p.Arg2483Ter	c.1435_1438delCTTC	Leu479_Leu480delinsTer	Respiratory imapirment in neonatal period	Delayed	Delayed	Delayed	ND	Y	N	Y	N	Y	ND	Y	N	Y	N	N	N	N	N	N	N	N	N		N		N		N
21	21.1	ND	9	alive	Vici syndrome	Bi-truncating	Y	N	N	N	Y (2 siblings with Gaucher disease)	N	N	Homozygous	Bi-truncating	c.6084G>A	p.Trp2028Ter	c.6084G>A	p.Trp2028Ter	Vici syndrome at birth	Delayed	Delayed	Delayed	ND	Y	Y	Y	N	Y	ND	Y	Y	N	N	N	N	N	N	N	N	N	N		N		N		N
22	22.1	ND	27	alive	Vici syndrome	Bi-missense	N	Y	N	Y (maternal grandmother gastric cancer 46 years, paternal grandfather colon cancer 64 years)	N	N	Y (mother of child has cataracts removed at 31years, diagnosed at 18 years)	Homozygous	Bi-missense	c.3693G>A	p.Gln1231Gln	c.3693G>A	p.Gln1231Gln	Vici syndrome at birth	Delayed	Delayed	Delayed	ND	N	Y	ND	N	Y	ND	Y	Y	Y	Y	N	N	N	N	N	Y	N	N		N		N		N
23	23.1	ND	1	alive	Vici syndrome	Bi-truncating	N	Y	N	N	N	N	N	Compound heterozygous	Bi-truncating	c.5869+1G>A	p.?	c.5966G>A	p.Trp1989Ter	Vici syndrome at birth	Delayed	Delayed	Delayed	ND	Y	Y	N	Y	Y	ND	Y	Y	N	N	N	N	N	N	N	N	N	N		N		N		N
	23.2	ND	54	alive	Vici syndrome	Bi-truncating	N	Y	N	N	Y (maternal grandmother Charcot-Marie-Tooth disease)	N	Maternal GM - CMT	Compound heterozygous	Bi-truncating	c.5869+1G>A	p.?	c.5966G>A	p.Trp1989Ter	Vici syndrome at birth	Delayed	Delayed	Delayed	ND	Y	Y	ND	ND	ND	ND	ND	Y	N	N	N	N	N	N	N	N	N	N		N		N		N
24	24.1	ND	10.5	alive	Vici syndrome	Mixed	N	Y	N	N	Y (maternal grandmother Charcot-Marie-Tooth disease)	N	Maternal GM - CMT	Compound heterozygous	Mixed	c.136C>T	p.Gln46Ter	c.6275T>C	p.Leu2092Pro	Vici syndrome at birth	Delayed	delayed	Delayed	ND	Y	N	N	Y	Y	N	Y	N	N	N	N	N	N	N	N	N	N	N		N		N		N
	24.2	ND	48	alive	Vici syndrome	Mixed	N	Y	N	N	N	N	N	Compound heterozygous	Mixed	c.136C>T	p.Gln46Ter	c.6275T>C	p.Leu2092Pro	Hypotonia, poor feeding, needed ventilation after pneumonia	Delayed	delayed	Delayed	ND	Y	Y	N	Y	Y	N	N	Y	N	N	N	N	N	N	N	Y	N	N		N		N		N
25	25.1	ND	3	alive	Vici syndrome	Bi-truncating	N	Y	ND	ND	ND	ND	ND	Compound heterozygous	Bi-truncating	c.3481C>T	p.Arg1161Ter	c.6280delG	p.Glu2094LysfsTer23	Vici syndrome at birth	Delayed	delayed	Delayed	ND	Y	Y	N	Y	Y	Y	Y	Y	N	N	N	N	N	N	N	N	N	N		N		N		N
	25.2	ND	ND	ND	Vici syndrome	Bi-truncating	N	Y	ND	ND	ND	ND	ND	Compound heterozygous	Bi-truncating	c.3481C>T	p.Arg1161Ter	c.6280delG	p.Glu2094LysfsTer23	Vici syndrome at birth	Delayed	ND		ND	Y	N	ND	ND	ND	ND	ND	N	N	N	N	N	N	N	N	N	N	N		N		N		N
26	26.1	ND	11	alive	Vici syndrome	Bi-missense	N	N	N	N	N	N	N	Homozygous	Bi-missense	c.1007A>G	p.Gln336Arg	c.1007A>G	p.Gln336Arg	Feeding difficulties	Delayed	ND		ND	Y	N	ND	ND	Y	ND	Y	N	N	N	N	N	N	N	N	N	N	N		N		N		N
27	27.1	ND	22	alive	Vici syndrome	Bi-truncating	Y	Y	N	N	N	N	N	Homozygous	Bi-truncating	c.2542delC	p.Gln848ArgfsTer25	c.3493_3497delATCCT	p.Ile1165LeufsTer8	Vici syndrome at birth	Delayed	ND	Delayed	ND	Y	Y	Y	ND	Y	ND	N	Y	N	N	N	N	N	N	N	Y	N	N		N		N		N
28	28.1	ND	6	alive	Vici syndrome	Bi-truncating	Y	Y	N	N	N	N	N	Homozygous	Bi-truncating	c.3447C>T	p.Trp1149Ter	c.3447C>T	p.Trp1149Ter	Vici syndrome at birth	Delayed	Delayed	Delayed	ND	Y	N	Y	N	Y	Y	Y	N	N	N	N	N	N	N	N	N	N	N		N		N		N
	28.2	ND	ND	ND	Vici syndrome	Bi-truncating	ND	ND	ND	ND	ND	ND	ND	Homozygous	Bi-truncating	c.3447C>T	p.Trp1149Ter	c.3447C>T	p.Trp1149Ter	Vici syndrome at birth	Delayed	Delayed	Delayed	ND	Y	Y	Y	N	Y	ND	Y	Y	N	N	N	N	N	N	N	N	N	N		N		N		N
29	29.1	ND	3	dead	Vici syndrome	Bi-missense	ND	ND	ND	ND	ND	ND	ND	Homozygous	Bi-missense	c.1007A>G	p.Gln336Arg	c.1007A>G	p.Gln336Arg	Vici syndrome at birth	Delayed	None at time of death	Delayed	profound delay	N	Y	ND	ND	N	N	Y	Y	N	N	N	N	N	N	N	N	N	N		N		N		N
30	30.1	ND	ND	ND	Vici syndrome	Mixed	N	N	N	N	N	ND	N	Compound heterozygous	Mixed	c.1249C4T	p.Arg417Ter	c.7240G>A	p.Glu2414Lys	Vici syndrome at birth	Delayed	ND	ND	ND	Y	Y	Y	ND	Y	ND	Y	Y	N	N	N	N	N	N	N	N	N	N		N		N		N
31	31.1	ND	13	dead	Vici syndrome	Bi-truncating	N	N	ND	ND	ND	ND	ND	Homozygous	Bi-truncating	c.2716C>T	p.Gln906Ter	c.2716C>T	p.Gln906Ter	failure to thrive, microcephaly, callosal agenesis, left ventricular hypertrophy, bilateral cataract, GERD, laryngomalacia	Delayed	ND	ND	ND	ND	Y	Y	ND	Y	Y	Y	Y	N	N	N	N	N	N	N	N	ND	ND		ND		ND		ND
	31.2	ND	11	alive	Vici syndrome	Bi-truncating	N	N	ND	ND	ND	ND	ND	Homozygous	Bi-truncating	c.2716C>T	p.Gln906Ter	c.2716C>T	p.Gln906Ter	cataract, microcephaly, hypopigmentation, callosal agenesis, larnygomalacia	Delayed	ND	ND	ND	Y	Y	ND	ND	ND	Y	Y	Y	N	N	N	N	N	N	N	N	ND	ND		ND		ND		ND
32	32.1	ND	ND	ND	Vici syndrome	Mixed	N	N	N	N	N	N	N	Compound heterozygous	Mixed	c.4007G>A	p.Gly1336Glu	c.2352_2353insG	p.Ala785GlyfsTer20	agenesis of corpus callosum, oculocutaneous albinism, severe developmental delay, hypopigmentation, progressive microcephaly, failure to thrive	Delayed	Delayed	Delayed	ND	Y	N	N	N	Y	Y	Y	Y	Y	Y	N	N	N	N	N	N	ND	ND		ND		ND		ND
33	33.1	ND	84	alive	Vici syndrome	Bi-truncating	ND	ND	ND	ND	ND	ND	ND	Compound heterozygous	Bi-truncating	c.2T>C	p.Met1?	c.5792delT	p.Leu1931TrpfsTer5	Vici syndrome at birth	Delayed	Delayed	ND	ND	Y	N	Y	Y	N	Y	Y	Y	Y	Y	N	N	N	N	N	N	ND	ND		ND		ND		ND
	33.2	ND	24	alive	Vici syndrome	Bi-truncating	ND	ND	ND	ND	ND	ND	ND	Compound heterozygous	Bi-truncating	c.2T>C	p.Met1?	c.5792delT	p.Leu1931TrpfsTer5	Vici syndrome at birth	Delayed	Delayed	ND	ND	Y	N	N	Y	N	Y	Y	Y	Y	Y	N	N	N	N	N	N	ND	ND		ND		ND		ND
34	34.1	ND	168	dead	Vici syndrome	Bi-truncating	ND	ND	ND	ND	ND	ND	ND	Compound heterozygous	Bi-truncating	c.3152C>G	p.Ser1051Ter	c.4230G>A	p.Trp1410Ter	Vici syndrome at birth	Delayed	Delayed	ND	ND	N	N	N	Y	Y	Y	Y	Y	Y	Y	N	N	N	N	N	N	Y	N		N		N		N
	34.2	ND	180	alive	Vici syndrome	Bi-truncating	ND	ND	ND	ND	ND	ND	ND	Compound heterozygous	Bi-truncating	c.3152C>G	p.Ser1051Ter	c.4230G>A	p.Trp1410Ter	Vici syndrome at birth	Delayed	Delayed	ND	ND	N	N	N	Y	Y	Y	Y	Y	Y	Y	N	N	N	N	N	N	Y	N		N		N		N
35	35.1	ND	60	alive	Vici syndrome	Mixed	ND	ND	ND	ND	ND	ND	ND	Compound heterozygous	Mixed	c.2461C>T	p.Arg821Ter	c.3582 G > A	p.Ala1129_Lys1194del	Vici syndrome at birth	Delayed	Delayed	ND	ND	Y	N	Y	Y	N	Y	Y	Y	Y	Y	N	N	N	N	N	Y	Y	N		N		N		N
36	36.1	ND	84	alive	Vici syndrome	Bi-truncating	ND	ND	ND	ND	ND	ND	ND	Compound heterozygous	Bi-truncating	c.1A>G	p.Met1?	c.4108delC	p.Leu1370SerfsTer22	Vici syndrome at birth	Delayed	Delayed	ND	ND	Y	N	N	Y	N	Y	Y	Y	Y	Y	N	N	N	N	N	N	Y	N		N		N		N
37	37.1	ND	12	dead	Vici syndrome	Mixed	ND	ND	ND	ND	ND	ND	ND	Compound heterozygous	Mixed	c.1188delC	p.Tyr396Ter	c.2598A>G	p.Val852_Gln866del	Vici syndrome at birth	Delayed	Delayed	ND	ND	Y	N	Y	Y	Y	Y	Y	Y	N	Y	N	N	N	N	N	N	Y	N		N		N		N
38	38.1	ND	48	alive	Vici syndrome	Mixed	ND	ND	ND	ND	ND	ND	ND	Compound heterozygous	Mixed	c.3044C>T	p.Ala1015Val	c.6766+1G>C	p.?	Vici syndrome at birth	Delayed	Delayed	ND	ND	Y	N	N	Y	N	Y	N	Y	Y	Y	N	N	N	N	N	Y	Y	N		N		N		N
39	39.1	ND	24	alive	Vici syndrome	Bi-truncating	ND	ND	ND	ND	ND	ND	ND	Compound heterozygous	Bi-truncating	c.2863C>T	p.Arg955Ter	multi-exon deletion (g.52621_60000del7380insCAACATCC)		Vici syndrome at birth	Delayed	Delayed	ND	ND	Y	N	N	N	N	Y	Y	Y	N	Y	N	N	N	N	N	N	ND	ND		ND		ND		ND
40	40.1	ND	11	dead	Vici syndrome	Mixed	N	N	ND	ND	ND	ND	ND	Compound heterozygous	Mixed	c.7475T>G	p.Phe2492Cys	c.5869+1G>A	p.?	11 mo Microcephaly, vermis hypoplasia, West syndrome, developmental delay, VSD	Delayed	Delayed	Delayed	ND	N	ND	ND	Y	Y	ND	Y	Y	N	Y	N	N	N	N	N	N	ND	ND		ND		ND		ND
41	41.1	ND	3	alive	Vici syndrome	Bi-truncating	Y	N	N	Y, uncle leukemia 6y, maternal great grandmother gastrointestinal cancer 42y	N	ND	ND	Homozygous	Bi-truncating	c.784delA	p.Ile262SerfsTer15	c.784delA	p.Ile262SerfsTer15	hypotonia, failure to thrive, dysmorphia, cataract, cardiomyopathy	Delayed	None at time of death	ND	ND	Y	Y	Y	N	Y	Y	N	Y	Y	Y	N	N	N	N	N	N	Y	Y		N		N		N
42	42.1	ND	1	dead	NDD	Bi-truncating	Y	ND	Y, 2 siblings	N	Y (1st female child died of acute necrotizing encephalopathy at 9m)	N	Y, maternal great-grandfather cataract 50y	Homozygous	Bi-truncating	c.5870-1G>A	p.?	c.5870-1G>A	p.?	callosal agenesis in fetal ultrasound	ND	None at time of death	ND	ND	Y	Y	N	ND	ND	Y	Y	Y	N	Y	N	N	N	N	N	N	ND	ND		ND		ND		ND
43	43.1	ND	48	alive	Vici syndrome	Bi-truncating	N	N	ND	ND	Y (elder sibling unilateral hearing loss)	ND	ND	Compound heterozygous	Bi-truncating	c.4237C>T	p.Gln1443Ter	c.6049+5G>A	p.?	feeding difficulties, failure to thrive, central hypotonia	Delayed	Delayed	Delayed	profound delay, non-verbal	Y	N	ND	Y	ND	Y	Y	Y	N	N	N	N	N	N	N	N	ND	ND		ND		ND		ND
44	44.1	ND	2	dead	Vici syndrome	Bi-truncating	Y	N	ND	ND	ND	ND	ND	Homozygous	Bi-truncating	c.4665delA	p.Glu1555AspfsTer12	c.4665delA	p.Glu1555AspfsTer12	global developmental delay, failure to thrive, hearing loss, hypopigmentation, agenesis of corpus callosum, ventriculomegaly, pontine hypoplasia	Delayed	None at time of death	None at time of death	none	Y	ND	ND	ND	Y	ND	ND	Y	N	Y	N	N	N	N	N	N	ND	ND		ND		ND		ND
	44.2	ND	5	dead	Vici syndrome	Bi-truncating	Y	N	ND	ND	ND	ND	ND	Homozygous	Bi-truncating	c.4665delA	p.Glu1555AspfsTer12	c.4665delA	p.Glu1555AspfsTer12	callosal agenesis, pontine hypoplasia, bilateral prominent lateral ventricles	ND	None at time of death	ND	ND	ND	ND	ND	ND	ND	ND	N	Y	N	Y	N	N	N	N	N	N	ND	ND		ND		ND		ND
45	45.1	M	168	Alive	Vici Syndrome	Bi-truncating	N	N	N	Patient's paternal GF had non Hodgkin's Lymphoma age 45	Y (maternal aunt died at age 5 days from brain aneurysm)	Patient's mother's maternal GM was a twin. Patient's mother's father had cousins who were twins Patient's father has an aunt and uncle who are twins.	N	Compound heterozygous	Bi-truncating	c.2461C>T	p.Arg821Ter	c.3099-6C>G	p.?	at 1 month of possible low muscle tone, nursed easily but fatigued quickly, at 2 mos was not holding head up, at 5 mos MRI Brain showed ACC, optic nerve dysplasia, muscle biopsy at 9 mos of age with mitochondrial disorder	Delayed	Delayed	Delayed	Plays ball with his brothers, he can see movement with large balls and balloons so he catches them when his brothers throw them. He enjoys music and has his preferences which are part of his menu on his speech device and then he chooses which song/s he is in the mood to hear. He enjoys dancing to his music in his chair. He can differentiate which family member is walking into a room by the sound …	N	N	N	Y	Y	N	Y	Y	N	Y	N	N	N	N	N	Y	N	N		N		N		N
46	46.1	ND	8	dead	Vici syndrome	Bi-missense	Y	ND	ND	ND	Y (2 brothers with Gaucher)	ND	ND	Homozygous	Bi-missense	c.3693G>A	p.Gln1231Gln	c.3693G>A	p.Gln1231Gln	poor sucking, choking, aspiration pneumonia, fundiplicatio	Delayed	Delayed	ND	ND	Y	ND	Y	ND	ND	ND	ND	Y	N	Y	N	N	N	N	N	N	ND	ND		ND		ND		ND
47	47.1	ND	38	alive	NDD	Mixed	N	ND	ND	ND	ND	ND	ND	Compound heterozygous	Mixed	c.3389A>C	p.His1130Pro	18q21.1(43,546,749-43,547,666)X3		generalized hypotonia, recurrent infections	Delayed	Delayed	Delayed	ND	N	Y	N	Y	Y	N	Y	Y	Y	Y	N	N	N	N	N	N	N	N		N		N		N
48	48.1	ND	21	dead	Vici syndrome	Bi-truncating	Y	Y	ND	ND	ND	ND	ND	Homozygous	Bi-truncating	c.7447C>T	p.Arg2483Ter	c.7447C>T	p.Arg2483Ter	cataract, agenesis of corpus callosum, hypopigmentation, dsmorphia, myopathy, recurrent infections, cardiac anomalies, deafness	Delayed	Delayed	ND	ND	ND	ND	Y	ND	Y	Y	ND	Y	N	N	N	N	N	N	N	N	ND	ND		ND		ND		ND
	48.2	ND	9	dead	Vici syndrome	Bi-truncating	Y	Y	ND	ND	ND	ND	ND	Homozygous	Bi-truncating	c.7447C>T	p.Arg2483Ter	c.7447C>T	p.Arg2483Ter	cataract, agenesis of corpus callosum, hypopigmentation, dsmorphia, myopathy, recurrent infections, cardiac anomalies, deafness	Delayed	Delayed	ND	ND	ND	ND	ND	ND	ND	ND	ND	ND	N	N	N	N	N	N	N	N	ND	ND		ND		ND		ND
49	49.1	M	36	alive	Vici syndrome	Bi-truncating	Y	Y	ND	ND	ND	ND	ND	Homozygous	Bi-truncating	c.3544G>T	p.Glu1182Ter	c.3544G>T	p.Glu1182Ter	neurodevelopmental delay, mycoclonic jerks, head lag, recurrent infections	Delayed	Delayed	ND	ND	Y	Y	Y	N	Y	Y	Y	Y	N	N	N	N	N	N	N	N	Y	N		Y	8 months	N		N
	49.2	M	27	dead	Vici syndrome	Bi-truncating	Y	Y	ND	ND	ND	ND	ND	Likely homozygous	Bi-truncating	Likely c.3544G>T	Likely p.Glu1182Ter	Likely c.3544G>T	Likely p.Glu1182Ter	feeding difficulty, hypotonia during neonatal period	Delayed	Delayed	ND	ND	Y	ND	ND	ND	ND	Y	ND	Y	N	N	N	N	N	N	N	N	Y	N		Y	NA	N		N
50	50.1	M	180	alive	NDD	Bi-truncating	N	ND	ND	ND	ND	ND	ND	Compound heterozygous	Bi-truncating	c.772G>T	p.Glu258Ter	c.5943-9_5943-5del	p.?	truncal and appendicular hypotonia, delayed motor development, postnatal microcephaly, dysgenesis of corpus callosum	Delayed	Delayed	Delayed	Moderate to severe ID	Y	N	N	N	N	Y	Y	Y	N	N	N	N	N	N	N	Y	Y	N		Y	14 years	Y	1y	N
51	51.1	F	6	dead	Vici syndrome	Bi-missense	N	N	ND	ND	ND	ND	ND	Homozygous	Bi-missense	c.1007A>G	p.Gln336Arg	c.1007A>G	p.Gln336Arg	hypopigmentation, agenesis of corpus callosum, recurrent ifnections	Delayed	None at time of death	ND	ND	Y	Y	Y	ND	ND	ND	ND	Y	N	N	N	N	N	N	N	N	ND	ND		ND		ND		ND
	51.2	M	3	dead	Vici syndrome	Bi-missense	N	N	ND	ND	ND	ND	ND	Homozygous	Bi-missense	c.1007A>G	p.Gln336Arg	c.1007A>G	p.Gln336Arg	hypopigmentation, agenesis of corpus callosum, recurrent ifnections	Delayed	None at time of death	ND	ND	Y	ND	Y	Y	ND	Y	ND	Y	N	Y	N	N	N	N	N	N	ND	ND		ND		ND		ND
52	52.1	M	36	dead	Vici syndrome	Bi-truncating	Y	ND	ND	ND	ND	ND	Y, older brother died 1h after birth due to respiratory insufficiency	Homozygous	Bi-truncating	c.2653delA	p.Thr885GlnfsTer3	c.2653delA	p.Thr885GlnfsTer3	acute respiratory failure after birth, callosal agenesis	Delayed	Delayed	Delayed	ND	Y	Y	Y	ND	ND	Y	Y	Y	N	N	N	N	N	N	N	N	ND	ND		ND		ND		ND
53	53.1	M	24	alive	Vici syndrome	Bi-truncating	Y	ND	ND	ND	ND	ND	Y, older sister died at 4m due to respiratory tract infection	Compound heterozygous	Bi-truncating	c.2653delA	p.Thr885GlnfsTer3	c.7447C>T	p.Arg2483Ter	failure to thrive, recurrent infections	Delayed	Delayed	Delayed	ND	Y	N	Y	ND	ND	Y	N	Y	N	N	N	N	N	N	N	N	ND	ND		ND		ND		ND
54	54.1	F	9	dead	Vici syndrome	Bi-truncating	Y	N	ND	ND	ND	ND	ND	Homozygous	Bi-truncating	c.4751T>A	p.Leu1584Ter	c.4751T>A	p.Leu1584Ter	respiratory distress on bronchiolitis, global developmental delay, micrceophaly, hypotonia, micrognathia	Delayed	Delayed	Delayed	ND	N	Y	Y	Y	ND	Y	Y	Y	N	N	N	N	N	N	N	N	ND	ND		ND		ND		ND
55	55.1	F	1.5	dead	Vici syndrome	Bi-missense	N	N	ND	ND	ND	ND	ND	Compound heterozygous	Bi-missense	c.1609G>A	p.Glu537Lys	c.5764C>G	p.Phe1922Ala	shortness of breath, limb tremor, contractures	None at time of death	None at time of death	ND	ND	ND	ND	ND	ND	ND	Y	ND	ND	ND	ND	ND	ND	ND	ND	ND	ND	Y	N		N		N		N
	55.2	F	1.5	dead	Vici syndrome	Bi-missense	N	N	ND	ND	ND	ND	ND	Compound heterozygous	Bi-missense	c.1609G>A	p.Glu537Lys	c.5764C>G	p.Phe1922Ala	hypertonia, limb tremor, dysmorphia, contractures	None at time of death	None at time of death	ND	ND	ND	ND	ND	ND	ND	Y	ND	ND	ND	ND	ND	ND	ND	ND	ND	ND	Y	N		N		N		N
56	56.1	ND	1	alive	Vici syndrome	Bi-missense	ND	ND	ND	ND	ND	ND	ND	Compound heterozygous	Bi-missense	c.1594C>T	p.His532Tyr	c.1048C>T	p.Arg350Cys	cleft palate, club foot, muscular hypotonia	None yet	None yet	ND	ND	ND	ND	ND	ND	ND	ND	ND	ND	ND	ND	ND	ND	ND	ND	ND	ND	ND	ND		ND		ND		ND
57	57.1	M	15	dead	Vici syndrome	Bi-truncating	N	N	ND	ND	ND	ND	mother had intrauterine fetal death delivered at 21w with spina bifida, gastroschisis, shortend pelvic limbs (potential EPG5 case?)	Compound heterozygous	Bi-truncating	c.1017_1018del	p.Ala340ArgfsTer18	c.2236C>T	p.Gln746Ter	callosal agenesis	Delayed	None at time of death	ND	ND	Y	Y	Y	ND	Y	ND	Y	Y	N	N	N	N	N	N	N	N	ND	ND		ND		ND		ND
58	58.1	F	235	dead	NDD	Bi-missense	Y	Y	ND	ND	ND	ND	ND	Homozygous	Bi-missense	c.4862G>A	p.Arg1621Gln	c.4862G>A	p.Arg1621Gln	neurodevelopmental delay at infancy	Delayed	Delayed	Delayed	ND	N	N	ND	Y	Y	ND	N	Y	N	N	N	N	N	N	N	Y	N	N		N		N		N
	58.2	F	203	dead	NDD	Bi-missense	Y	Y	ND	ND	ND	ND	ND	Homozygous	Bi-missense	c.4862G>A	p.Arg1621Gln	c.4862G>A	p.Arg1621Gln	neurodevelopmental delay at infancy	Delayed	Delayed	Delayed	ND	N	N	ND	Y	Y	ND	Y	Y	N	N	N	N	N	N	N	Y	N	N		N		N		N
	58.3	F	194	dead	NDD	Bi-missense	Y	Y	ND	ND	ND	ND	ND	Homozygous	Bi-missense	c.4862G>A	p.Arg1621Gln	c.4862G>A	p.Arg1621Gln	neurodevelopmental delay at infancy	Delayed	Delayed	Delayed	ND	N	N	ND	Y	Y	ND	N	Y	N	N	N	N	N	N	N	N	N	N		N		N		N
	58.4	F	144	dead	NDD	Bi-missense	Y	Y	ND	ND	ND	ND	ND	Homozygous	Bi-missense	c.4862G>A	p.Arg1621Gln	c.4862G>A	p.Arg1621Gln	neurodevelopmental delay at infancy	Delayed	Delayed	Delayed	ND	N	N	ND	Y	Y	ND	Y	Y	N	N	N	N	N	N	N	Y	N	N		N		N		N
	58.5	M	168	dead	NDD	Bi-missense	Y	Y	ND	ND	ND	ND	ND	Homozygous	Bi-missense	c.4862G>A	p.Arg1621Gln	c.4862G>A	p.Arg1621Gln	neurodevelopmental delay at infancy	Delayed	Delayed	Delayed	ND	N	ND	ND	Y	Y	ND	N	Y	N	N	N	N	N	N	N	Y	N	N		N		N		N
	58.6	F	56	dead	NDD	Bi-missense	Y	Y	ND	ND	ND	ND	ND	Homozygous	Bi-missense	c.4862G>A	p.Arg1621Gln	c.4862G>A	p.Arg1621Gln	neurodevelopmental delay at infancy	Delayed	Delayed	Delayed	ND	ND	N	ND	Y	Y	ND	Y	Y	N	N	N	N	N	N	N	Y	N	N		N		N		N
	58.7	M	80	dead	NDD	Bi-missense	Y	Y	ND	ND	ND	ND	ND	Homozygous	Bi-missense	c.4862G>A	p.Arg1621Gln	c.4862G>A	p.Arg1621Gln	neurodevelopmental delay at infancy	Delayed	Delayed	Delayed	ND		N	ND	Y	Y	ND	Y	Y	N	N	N	N	N	N	N	Y	Y	N		N		Y	ND	N
	58.8	F	150	dead	NDD	Bi-missense	Y	Y	ND	ND	ND	ND	ND	Homozygous	Bi-missense	c.4862G>A	p.Arg1621Gln	c.4862G>A	p.Arg1621Gln	neurodevelopmental delay at infancy	Delayed	Delayed	Delayed	ND	ND	ND	ND	Y	Y	ND	ND	Y	N	N	N	N	N	N	N	N	Y	N		N		Y	ND	N
	58.9	M	157	dead	NDD	Bi-missense	Y	Y	ND	ND	ND	ND	ND	Homozygous	Bi-missense	c.4862G>A	p.Arg1621Gln	c.4862G>A	p.Arg1621Gln	neurodevelopmental delay at infancy	Delayed	Delayed	Delayed	ND	N	N	ND	Y	Y	ND	N	Y	N	N	N	N	N	N	N	Y	N	N		N		N		N
59	59.1	F	108	alive	NDD	Bi-missense	ND	ND	ND	ND	ND	ND	ND	Homozygous	Bi-missense	c.4862G>A	p.Arg1621Gln	c.4862G>A	p.Arg1621Gln	neurodevelopmental delay at infancy	Delayed	Delayed	Delayed	ND	N	N	ND	Y	Y	ND	N	Y	N	N	N	N	N	N	N	Y	N	N		N		N		N
60	60.1	M	20	dead	NDD	Bi-missense	ND	ND	ND	ND	ND	ND	ND	Homozygous	Bi-missense	c.4862G>A	p.Arg1621Gln	c.4862G>A	p.Arg1621Gln	neurodevelopmental delay at infancy	Delayed	Delayed	Delayed	ND	N	N	ND	Y	Y	ND	N	Y	N	N	N	N	N	N	N	Y	N	N		N		N		N
61	61.1	F	60	alive	NDD	Bi-missense	ND	ND	ND	ND	ND	ND	ND	Homozygous	Bi-missense	c.4862G>A	p.Arg1621Gln	c.4862G>A	p.Arg1621Gln	neurodevelopmental delay at infancy	Delayed	Delayed	Delayed	ND	N	N	ND	Y	Y	ND	N	Y	N	N	N	N	N	N	N	Y	N	N		N		N		N
62	62.1	M	60	dead	NDD	Bi-missense	ND	ND	ND	ND	ND	ND	ND	Homozygous	Bi-missense	c.4862G>A	p.Arg1621Gln	c.4862G>A	p.Arg1621Gln	neurodevelopmental delay at infancy	Delayed	Delayed	Delayed	ND	ND	N	ND	Y	Y	ND	N	Y	N	N	N	N	N	N	N	Y	Y	N		N		Y	ND	N
63	63.1	M	276	dead	NDD	Bi-missense	ND	Y	ND	ND	ND	ND	ND	Homozygous	Bi-missense	c.4862G>A	p.Arg1621Gln	c.4862G>A	p.Arg1621Gln	neurodevelopmental delay at infancy	Delayed	Delayed	Delayed	ND	ND	N	ND	Y	Y	ND	N	Y	N	N	N	N	N	N	N	Y	N	N		N		N		N
	63.2	F	240	dead	NDD	Bi-missense	ND	Y	ND	ND	ND	ND	ND	Homozygous	Bi-missense	c.4862G>A	p.Arg1621Gln	c.4862G>A	p.Arg1621Gln	neurodevelopmental delay at infancy	Delayed	Delayed	Delayed	ND	Y	N	ND	Y	Y	ND	Y	Y	N	N	N	N	N	N	N	Y	Y	N		N		Y	ND	N
64	64.1	F	30	dead	Vici syndrome	Bi-truncating	Y	Y	N	N	ND	ND	ND	Homozygous	Bi-truncating	c.3447G>A;	p.Trp1149Ter	c.3447G>A;	p.Trp1149Ter	Vici syndrome at birth	Delayed	Delayed	Delayed	ND	Y	Y	Y	Y	ND	NA	Y	Y	N	Y	N	N	N	N	N	N	N	N		N		N		N
	64.2	M	34	dead	Vici syndrome	Bi-truncating	Y	Y	N	N	ND	ND	ND	Homozygous	Bi-truncating	c.3447G>A;	p.Trp1149Ter	c.3447G>A;	p.Trp1149Ter	Vici syndrome at birth	Delayed	Delayed	Delayed	ND	Y	N	Y	Y	ND	Y	Y	Y	N	N	N	N	N	N	N	N	N	N		N		N		N
65	65.1	M	84	dead	Vici syndrome	Mixed	N	Y	N	Y	ND	ND	ND	Compound heterozygous	Mixed	c.1007A>G;	p.Gln336Arg	c.2554-5A>G	p.?	Vici syndrome at birth	Delayed	Delayed	Delayed	ND	N	Y	N	Y	ND	Y	Y	Y	N	N	N	N	N	N	N	N	N	N		N		N		N
	65.2	F	0	dead	Vici syndrome	Mixed	N	Y	N	Y	ND	ND	ND	Compound heterozygous	Mixed	c.1007A>G;	p.Gln336Arg	c.2554-5A>G	p.?	Vici syndrome at birth	None at time of death	None at time of death	None at time of death	ND	ND	Y	ND	ND	ND	NA	ND	Y	N	N	N	N	N	N	N	N	N	N		N		N		N
66	66.1	F	42	alive	Vici syndrome	Bi-missense	N	N	N	Y	ND	ND	ND	Homozygous	Bi-missense	c.1007A>G;	p.Gln336Arg	c.1007A>G;	p.Gln336Arg	Vici syndrome at birth	Delayed	Delayed	Delayed	ND	Y	Y	Y	ND	ND	Y	ND	Y	N	Y	N	N	N	N	N	Y	N	N		N		N		N
67	67.1	F	18	alive	Vici syndrome	Bi-truncating	Y	N	N	Y	ND	ND	ND	Homozygous	Bi-truncating	c.1461del	p.Ala488LeufsTer32	c.1461del	p.Ala488LeufsTer32	Vici syndrome at birth	Delayed	Delayed	Delayed	ND	Y	Y	Y	Y	ND	Y	Y	Y	N	N	N	N	N	N	N	N	N	N		N		N		N
68	68.1	M	54	dead	Vici syndrome	Bi-truncating	Y	Y	N	N	ND	ND	ND	Homozygous	Bi-truncating	c.5993C>G	p.Ser1998Ter	c.5993C>G	p.Ser1998Ter	Vici syndrome at birth	Delayed	Delayed	Delayed	ND	Y	Y	Y	ND	ND	NA	ND	Y	N	N	N	N	N	N	N	N	N	N		N		N		N
	68.2	M	8	dead	Vici syndrome	Bi-truncating	Y	Y	N	N	ND	ND	ND	Homozygous	Bi-truncating	c.5993C>G	p.Ser1998Ter	c.5993C>G	p.Ser1998Ter	Vici syndrome at birth	Delayed	Delayed	Delayed	ND	Y	Y	Y	ND	ND	NA	ND	Y	N	N	N	N	N	N	N	N	N	N		N		N		N
	68.3	F	17	dead	Vici syndrome	Bi-truncating	Y	Y	N	N	ND	ND	ND	Homozygous	Bi-truncating	c.5993C>G	p.Ser1998Ter	c.5993C>G	p.Ser1998Ter	Vici syndrome at birth	Delayed	Delayed	Delayed	ND	Y	Y	Y	ND	ND	NA	ND	Y	N	N	N	N	N	N	N	N	N	N		N		N		N
	68.4	F	5	dead	Vici syndrome	Bi-truncating	Y	Y	N	N	ND	ND	ND	Homozygous	Bi-truncating	c.5993C>G	p.Ser1998Ter	c.5993C>G	p.Ser1998Ter	Vici syndrome at birth	Delayed	Delayed	Delayed	ND	Y	Y	Y	ND	ND	NA	ND	Y	N	N	N	N	N	N	N	N	N	N		N		N		N
	68.5	M	15	alive	Vici syndrome	Bi-truncating	Y	Y	N	N	ND	ND	ND	Homozygous	Bi-truncating	c.5993C>G	p.Ser1998Ter	c.5993C>G	p.Ser1998Ter	Vici syndrome at birth	Delayed	Delayed	Delayed	ND	Y	Y	Y	Y	ND	NA	ND	Y	N	N	N	N	N	N	N	Y	N	N		N		N		N
69	69.1	ND	0	dead	Vici syndrome	Mixed	ND	ND	ND	ND	ND	ND	ND	Compound heterozygous	Mixed	c.7333C>T	p.Arg2445Ter	c.5714G>A	p.Arg1905Gln	leukodystrophy at birth	None at time of death	None at time of death	None at time of death	ND	ND	ND	ND	ND	ND	ND	ND	ND	ND	ND	ND	ND	ND	ND	ND	ND	ND	ND		ND		ND		ND
70	70.1	M	12	dead	Vici syndrome	Bi-truncating	N	N	N	Y (paternal grandfather prostata cancer)	Y (maternal granmother cerebellar atrophy)	N	N	Homozygous	Bi-truncating	c.6690delT	p.Asn2230LysfsTer6	c.6690delT	p.Asn2230LysfsTer6	Vici syndrome at birth	Delayed	Delayed	Delayed	ND	N	Y	Y	Y	N	N	N	Y	N	N	N	N	N	N	N	N	Y	N		N		Y	1 month	N
71	71.1	F	36	alive	NDD	Bi-truncating	Y	Y	N	N	Y (meningocele, microcephaly, intellectual disability)	N	Y (pale hair)	Homozygous	Bi-truncating	c.5545G>T	p.Glu1849Ter9	c.5545G>T	p.Glu1849Ter9	Vici syndrome at birth	Delayed	Delayed	Delayed	ND	ND	ND	ND	Y	Y	ND	Y	Y	N	N	N	N	N	N	N	N	ND	ND		ND		ND		ND
72	72.1	F	7	alive	Vici syndrome	Bi-truncating	Y	N	N	N	N	ND	ND	Homozygous	Bi-truncating	c.7504delC	p.Gln2502ArgfsTer4	c.7504delC	p.Gln2502ArgfsTer4	hypertrophic cardiomyopathy, bilateral congenital cataract, hypotonia, hypopigmentation, feeding difficulties	Delayed	Delayed	Delayed	nd	Y	Y	Y	N	Y	Y	Y	Y	N	N	N	N	N	N	N	N	N	N		N		N		N
73	73.1	M	30	alive	Vici syndrome	Mixed	N	N	N	N	Y (father ADHD, maternal second cousin trisomy 21, maternal second cousin autism spectrum disorder)	N	Y (maternal grandfather heart disease, maternal great aunt SIDS, maternal second cousin with club foot)	Compound heterozygous	Mixed	c.988del	p.Glu330ArgfsTer14	c.7474T>A	p.Thr42Met	hypertonia around 3-4 weeks of age, nystagmus and poor vision and was diagnosed with optic nerve hypoplasia at 2 months of age, epileptic spasms around 3 months of age, MRI showed complete agenesis of the corpus callosum, delayed myelination, diffuse white matter hypoplasia, and constellation of other abnormalities which in aggregate is consistent with Vici syndrome.	Delayed	Delayed	Delayed	severe developmental delay	Y	N	N	Y	Y	N	Y	Y	N	N	ND	ND	N	N	N	Y	Y	N		N		Y	17 mo	N
74	74.1	M	24	alive	Vici syndrome	Mixed	N	N	NA	NA	N	ND	Y (father diabetes)	Compound heterozygous	Mixed	c.6653A>C	p.His2218Pro	c.4260_4261dup	p.Thr1421IlefsTer16	extreme rare movements with pronounced muscular hypotonia, agenesis of corpus callosum, cataracts, hypopigmentation generalized, cardiomyopathy, optic nerve atrophy	Delayed	Delayed	Delayed	ND	Y	Y	Y	Y	Y	Y	N	Y	N	Y	ND	ND	N	N	ND	y	N	N		N		N		N
75	75.1	M	226	alive	NDD	Bi-truncating	N	N	N	N	N	N	N	Homozygous	Bi-truncating	c.5943-9_5943-5del	p.?	c.5943-9_5943-5del	p.?	Intellectual disability, lower limb spasticity, non-verbal, incontinent, severe drooling, microcephaly, corpus callosum dysgenesis	Delayed	Delayed	Delayed	Limited. Non-verbal, nil directive movements. Poor response to receptive commands. FSIQ 50 as a younger child	N	N	N	N	ND	Y	Y	Y	N	N	N	N	N	N	N	N	Y	Y	16 years	Y	16 years	Y	infantile onset	N
76	76.1	M	45	alive	Vici syndrome	Bi-truncating	N	N	N	N	Y (cousin cerebellar anomalies, NDD)	N	N	Compound heterozygous	Bi-truncating	c.2145_2146del	p.(Ser716Cysfs*45)	c.4020dup	p.Gln1341SerfsTer21	severe neonatal hypotonia	Delayed	Delayed	Delayed	severe developmental delay	Y	N	N	Y	Y	N	Y	Y	N	Y	N	N	N	N	N	Y	Y	Y	NA	N		Y	NA	N
77	77.1	F	132	alive	NDD	Bi-missense	Y	N	N	N	N	N	N	Homozygous	Bi-missense	c.5982_5987del	p.Val1995_Val1996del	c.5982_5987del	p.Val1995_Val1996del	4 months muscular hypotonia, delay in motor development	Delayed	Delayed	Delayed	ND	Y	N	N	Y	N	Y	ND	Y	Y	Y	N	N	N	N	N	N	Y	N		N		Y	ND	N
	77.2	F	48	alive	NDD	Bi-missense	Y	N	N	N	N	N	N	Homozygous	Bi-missense	c.5982_5987del	p.Val1995_Val1996del	c.5982_5987del	p.Val1995_Val1996del	regression in motor function after vaccination (able to stand before, no chewing or standing after)	Delayed	Delayed	Delayed	ND	Y	N	N	Y	N	Y	ND	Y	Y	Y	N	N	N	N	N	N	Y	N		N		Y	ND	N
78	78.1	F	144	alive	NDD	Bi-missense	Y	N	N	N	N	N	N	Homozygous	Bi-missense	c.5548T>C	p.Cys1850Arg	c.5548T>C	p.Cys1850Arg	mitochondrial cytopathy, isolated complex I deficiency, callosal agenesis, cortical atrophy, myelinization disorder, muscular hypotonia, global developmental delay, myopathy, optic atrophy, neutropenia, combined IgA and IgG deficiency, hip dysplasia right, encephalomyopathy	Delayed	Delayed	Delayed	ND	N	N	N	N	Y	ND	Y	Y	N	N	N	N	N	N	N	Y	N	N		N		N		N
79	79.1	m	222	alive	NDD	Mixed	N	N	ND	ND	ND	ND	ND	Compound heterozygous	Mixed	c.6692G>T	p.Gly2231Val	c.4474+1G>A	p.?	neurodevelopmental delay at infancy	Delayed	Delayed	Delayed	ND	N	N	N	N	N	N	N	N	N	N	Y	N	N	N	Y	N	Y	Y	15 years	N		Y	15y	Y	15y
80	80.1	M	8	dead	Vici syndrome	Bi-truncating	N	N	ND	ND	ND	ND	ND	Compound heterozygous	Bi-truncating	c.1501A>T	p.Lys501Ter	c.1924C>T	p.Arg642Ter	Vici syndrome at birth	Delayed	Delayed	Delayed	ND	Y	N	Y	N	Y	ND	ND	Y	N	N	N	N	N	N	N	N	N	N		N		N		N
81	81.1	F	14	dead	Vici syndrome	Bi-truncating	Y	Y	N	N	N	N	N	Homozygous	Bi-truncating	c.2506_2507delTC	p.Ser836ArgfsTer5	c.2506_2507delTC	p.Ser836ArgfsTer5	Vici syndrome at birth	Delayed	Delayed	Delayed	ND	N	Y	Y	N	ND	ND	ND	Y	Y	N	N	N	N	N	N	N	N	N		N		N		N
	81.2	M	96	alive	Vici syndrome	Bi-truncating	Y	Y	N	N	N	N	N	Homozygous	Bi-truncating	c.2506_2507delTC	p.Ser836ArgfsTer5	c.2506_2507delTC	p.Ser836ArgfsTer5	Vici syndrome at birth	Delayed	Delayed	Delayed	ND	N	Y	Y	N	ND	ND	ND	Y	Y	N	N	N	N	N	N	N	N	N		N		N		N
82	82.1	F	6	alive	Vici syndrome	Mixed	ND	ND	ND	ND	ND	ND	ND	Compound heterozygous	Mixed	c.5479C>G	p.Pro1827Ala	c.895C>T	p.Arg299Ter	Vici syndrome at birth	Delayed	delayed	Delayed	ND	ND	ND	N	ND	ND	Y	Y	Y	N	N	N	N	N	N	N	N	ND	ND		ND		ND		ND
83	83.1	ND	ND	ND	Vici syndrome	Bi-truncating	ND	ND	ND	ND	ND	ND	ND	Compound heterozygous	Bi-truncating	c.1678-1G>A	p.?	c.2716C>T	p.Gln906Ter	Vici syndrome at birth	ND	ND	ND	ND	ND	ND	ND	Y	ND	ND	ND	ND	ND	ND	ND	ND	ND	ND	ND	ND	ND	ND		ND		ND		ND
	83.2	ND	ND	ND	Vici syndrome	Bi-truncating	ND	ND	ND	ND	ND	ND	ND	Compound heterozygous	Bi-truncating	c.1678-1G>A	p.?	c.2716C>T	p.Gln906Ter	Vici syndrome at birth	ND	ND	ND	ND	ND	ND	ND	Y	ND	ND	ND	ND	ND	ND	ND	ND	ND	ND	ND	ND	ND	ND		ND		ND		ND
84	84.1	M	4	dead	Vici syndrome	Bi-truncating	N	N	N	N	N	N	N	Compound heterozygous	Bi-truncating	c.5454_5455delinsAAAAGAT	p.Trp1818Ter	c.1009-2A>G	p.?	neurodevelopment delay at infancy	None at time of death	None at time of death	None at time of death	none	Y	Y	N	Y	Y	N	Y	Y	N	N	N	N	N	N	N	N	Y	N		N		Y	15 days of life	N	N
85	85.1	M	8	dead	Vici syndrome	Bi-truncating	N	Y	N	N	N	N	N	Homozygous	Bi-truncating	c.5704dupT	p.Tyr1902LeufsTer2	c.5704dupT	p.Tyr1902LeufsTer2	hypopigmentation at birth	Delayed	Not applicable	None at time of death	none	Y	N	N	Y	Y	N	Y	Y	Y	Y	N	Y	N	N	N	N	Y	N		N		Y	28 days of life	N	N
86	86.1	ND	ND	ND	NDD	Mixed	ND	ND	ND	ND	ND	ND	ND	Compound heterozygous	Mixed	c.2609C>G	p.Ser879Cys	c.3447G>A	p.Trp1149Ter	neurodevelopment delay at infancy	Delayed	ND	ND	ND	N	N	N	ND	ND	ND	ND	Y	ND	ND	ND	ND	ND	ND	ND	ND	ND	ND		ND		ND		ND
87	87.1	F	1	dead	Vici syndrome	Bi-truncating	ND	ND	ND	ND	ND	ND	ND	Compound heterozygous	Bi-truncating	c.5375_5378dupTTCA	p.Leu1794SerfsTer10	c.6724delA	p.Met2242CysfsTer5	Vici syndrome at birth	Delayed	None at time of death	Delayed	none	Y	Y	Y	N	N	Y	N	Y	Y	N	Y	N	N	N	N	Y	N	N		N		N	NA	N	NA
88	88.1	M	102	alive	Vici syndrome	Bi-missense	N	N	N	N	N	N	N	Compound heterozygous	Bi-missense	c.7661T>C	p.Leu2554Pro	c.2701T>G	p.Trp901Gly	Vici syndrome at birth	delayed	Delayed	Delayed	profound ID	N	N	N	Y	Y	Y	Y	Y	N	Y	N	N	N	N	N	N	Y	Y	NA	Y	9 months	Y	ND	N	ND
89	89.1	M	15	dead	Vici syndrome	Bi-truncating	N	N	N	N	N	N	N	Homozygous	Bi-truncating	c.5472C>A	p.Tyr1824Ter	c.5472C>A	p.Tyr1824Ter	Preterm birth 32nd gestational week, congenital hypotonia, respiratory distress	delayed	Delayed	Delayed	poor interactions, no cognitive abilities	Y	Y	Y	N	Y	N	N	Y	Y	Y	N	N	N	N	N	Y	Y	N		N		Y	first weeks of life	N
90	90.1	F	30	dead	Vici syndrome	Bi-truncating	N	Y	N	Y (maternal grandmother gastric cancer)	N	N	Y (mother cataract)	Compound heterozygous	Bi-truncating	c.5869+1G>A	p.?	c.5966G>A	p.Trp1989Ter	Vici syndrome at birth	delayed	Delayed	Delayed	none!	Y	Y	Y	Y	Y	Y	Y	N	N	N	N	N	N	N	N	N	Y	Y	1th month of life	Y	first day of life	N	no	Y	within the first 3 months
	90.2	M	29	dead	Vici syndrome	Bi-truncating	N	Y	N	Y (maternal grandmother gastric cancer)	N	N	Y (mother cataract)	Compound heterozygous	Bi-truncating	c.5869+1G>A	p.?	c.5966G>A	p.Trp1989Ter	Vici syndrome at birth	delayed	Delayed	Delayed	none	Y	Y	Y	Y	Y	Y	Y	Y	N	N	N	N	N	N	N	N	Y	Y	1th month of life	Y	first day of life	N	no	Y	within the first 3 months
91	91.1	F	14	dead	Vici syndrome	Bi-truncating	N	N	N	N	N	N	N	Homozygous	Bi-truncating	c.5454_5455delGAinsAAAAGAT	p.Trp1818Ter	c.5454_5455delGAinsAAAAGAT	p.Trp1818Ter	floppy infant	Delayed	Delayed	Delayed	No social smile	y	y	y	Y	Y	Y	y	Y	Y	n	N	N	N	N	N	N	N	N		N		N		N
92	92.1	ND	108	alive	Vici syndrome	Bi-missense	ND	ND	ND	ND	ND	ND	ND	Homozygous	Bi-missense	c.7475T>G	p.Phe2492Cys	c.7475T>G	p.Phe2492Cys	Vici syndrome at birth	Delayed	Delayed	Delayed	ND	ND	ND	ND	Y	ND	ND	Y	Y	ND	ND	ND	ND	ND	ND	ND	ND	Y	N		N		Y		N
93	93.1	M	75	alive	Vici syndrome	Bi-truncating	Y	Y	Y	N	N	N	N	Homozygous	Bi-truncating	c.895C>T	p.Arg299Ter	c.895C>T	p.Arg299Ter	Vici syndrome at birth	Delayed	ND	ND	ND	Y	Y	Y	Y	Y	Y	Y	Y	N	N	N	N	N	N	N	N	Y	Y	NA	N		N		N
	93.2	M	4	alive	Vici syndrome	Bi-truncating	Y	Y	Y	N	N	N	N	Homozygous	Bi-truncating	c.895C>T	p.Arg299Ter	c.895C>T	p.Arg299Ter	Known sibling of VICI; no antenatal testing; ANS suspicious; testing at birth with postnatal MRI suggestive and CMP	Delayed	None yet	None yet	none	N	Y	Y	N	Y	N	N	Y	Y	N	N	N	N	N	N	N	N	N		N		N		N
94	94.1	ND	5	dead	Vici syndrome	Bi-missense	Y	N	N	N	Y (microcephaly and learning difficulties)	N	N	Homozygous	Bi-missense	g.43490657T>C:NM_020964.2:c.4034A>G	p.His1345Arg	c.4034A>G	p.His1345Arg	Congenital heart defect and brain abnormalities	Delayed	None yet	None yet	none	Y	N	Y	N	Y	Y	N	Y	N	N	N	N	N	N	N	N	N	N		N		N		N
95	95.1	F	28	dead	Vici syndrome	Bi-truncating	N	N	N	N	Y (10 years old sibling with brain malformation and decreased movements, died)	Y	N	Compound heterozygous	Bi-truncating	c.7378G>T	p.Gln2460Ter	c.6621+1G>A	p.?	Prematurity, Brain malformation	Delayed	Delayed	Delayed	Severe delay	N	Y	Y	N	Y	N	Y	Y	Y	Y	N	N	N	N	N	Y	N	N		N		N		N
	95.2	M	27	dead	Vici syndrome	Bi-truncating	N	N	N	N	Y (10 years old sibling with brain malformation and decreased movements, died)	Y	N	Compound heterozygous	Bi-truncating	c.7378G>T	p.Gln2460Ter	c.6621+1G>A	p.?	Prematurity, Brain malformation	Delayed	Delayed	Delayed	Severe delay	N	Y	Y	Y	Y	N	Y	Y	Y	Y	N	N	N	N	N	N	N	N		N		N		N
96	96.1	M	180	alive	Vici syndrome	Mixed	No	N	N	N	N	N	Y (one sibling pregnancy terminated due to genetic abnormality, unknown to parents)	Compound heterozygous	Mixed	c.1391T>C	p.Val464Ala	c.2565C>G	p.Tyr855Ter	Developmental delay from 6m old	Delayed	Delayed	Delayed	Severe learning difficulties at best followed by profound regression	ND	ND	ND	Y	Y		ND	Y	Y	N	Y	N	N	N	Y	N	Y	Y	14 years	Y	14 years	Y	15 years	Y	Y
97	97.1	F	13	dead	Vici syndrome	Bi-truncating	N	N	N	N	N	N	Y (paternal aunt hearing loss)	Likely homozygous	Bi-truncating	likely c.6232C>T	likely p.Arg2078Ter	likely c.6232C>T	likely p.Arg2078Ter	diarrhea,,respratory infection, generalized hypotonia	Delayed	delayed	Delayed	Delayed	Y	N	ND	N	Y	Y	Y	Y	N	N	N	N	N	N	N	N	Y	N		Y	NA	N		N
	97.2	M	1.5	dead	Vici syndrome	Bi-truncating	N	N	N	N	N	N	Y (paternal aunt hearing loss)	Likely homozygous	Bi-truncating	likely c.6232C>T	likely p.Arg2078Ter	likely c.6232C>T	likely p.Arg2078Ter	diarrhea, viral menigitis,Macrophage activation syndrome (MAS)	Delayed	delayed	Delayed	Delayed	Y	N	ND	Y	Y	Y	Y	Y	N	N	N	N	N	N	N	N	Y	N		Y	NA	N		N
	97.3	F	4	dead	Vici syndrome	Bi-truncating	N	N	N	N	N	N	Y (paternal aunt hearing loss)	Homozygous	Bi-truncating	c.6232C>T	p.Arg2078Ter	c.6232C>T	p.Arg2078Ter	Fever, diarrhea, dehydration, generalized hypotonia	Delayed	delayed	Delayed	Delayed	Y	N	ND	N	Y	Y	Y	Y	N	N	N	N	N	N	N	Y	Y	N		Y	NA	N		N
	97.4	F	4	dead	Vici syndrome	Bi-truncating	N	N	N	N	N	N	Y (paternal aunt hearing loss)	Homozygous	Bi-truncating	c.6232C>T	p.Arg2078Ter	c.6232C>T	p.Arg2078Ter	respiratory infection, oral fungal infection, diarrhea	Delayed	delayed	Delayed	Delayed	Y	N	Y	N	Y	Y	Y	Y	N	N	N	N	N	N	N	Y	Y	N		Y	NA	N		N
98	98.1	M	43	dead	Vici syndrome	Mixed	y	Y	N	Y (grandfather liver cancer)	N	Y (index came from twin pregnancy, the other twin died in utero)	Y (type 2 diabetes, fair eyes and hair, cardiac events)	Homozygous	Mixed	c.2233G>A	p.Ala745Thr	c.1793-14T>A	p.?	At birth: admitted to NICU for 4 weeks due to low O2, abnormal breathing and body temp. then moved to the ward for 3 weeks.	Delayed	Delayed	Delayed	Global developmental impairment	N	Y	Y	N	Y	Y	Y	y	N	N	N	Y	Y	N	N	Y	Y	N		N		Y	Infancy	N
	98.2	M	11	dead	Vici syndrome	Mixed	Y	Y	N	Y (grandfather liver cancer)	N	Y (index came from twin pregnancy, the other twin died in utero)	Y (type 2 diabetes, fair eyes and hair, cardiac events)	Homozygous	Mixed	c.2233G>A	p.Ala745Thr	c.1793-14T>A	p.?	At birth. Antenatal scans - ventriculomegaly of about 14-15mm, CSP not seen, teardrop lateral ventricles with ventriculomegaly, enlarged third ventricle (I.e. visible), agenesis of corpus callosum, small cerebellum but vermis intact	Delayed	None at time of death	Delayed	Global developmental impairment	N	N	N	N	Y	N	Y	y	N	N	N	N	N	N	N	N	N	N		N		N		N
99	99.1	M	84	alive	Vici syndrome	Mixed	N	N	N	N	N	N	N	Compound heterozygous	Mixed	c.3406C>T	p.Gln1136Ter	c.5713C>T	p.Arg1905Trp	Vici syndrome	Delayed	Delayed	Delayed	Severe ID, absent speech, able to roll and scoot	N	N	N	Y	Y	Y	Y	Y	N	Y	N	N	N	N	N	Y	Y	N		N		Y	NA	N
100	100.1	F	1.5	dead	NDD	Bi-truncating	Y	ND	ND	ND	ND	ND	ND	Homozygous	Bi-truncating	c.5317C>T	p.Gln1773Ter	c.5317C>T	p.Gln1773Ter	muscular hypotonia at birth, low APGAR	Delayed	Delayed	Delayed	ND	ND	ND	Y	Y	Y	ND	ND	Y	N	N	N	N	N	N	N	N	N	N		N		N		N
101	101.1	M	66	dead	NDD	Bi-missense	Y	ND	ND	ND	ND	ND	ND	Homozygous	Bi-missense	c.6368T>G	p.Met2123Arg	c.6368T>G	p.Met2123Arg	neurodevelopment delay at infancy	Delayed	Delayed	Delayed	dementia	N	ND	N	Y	Y	ND	ND	Y	N	N	N	N	N	N	N	N	N	N		N		N		N
102	102.1	F	36	alive	NDD	Bi-missense	Y	ND	ND	ND	ND	ND	ND	Homozygous	Bi-missense	c.5714G>A	p.Arg1905Gln	c.5714G>A	p.Arg1905Gln	neurodevelopment delay at infancy	Delayed	Delayed	Delayed	dementia	ND	ND	ND	Y	Y	Y	ND	Y	N	N	N	N	N	N	N	N	Y	N		N		Y	NA	N
103	103.1	M	60	alive	NDD	Mixed	N	Y	ND	ND	Y (uncle NDD and hearing loss)	ND	ND	Compound heterozygous	Mixed	c.3389A>G	p.His1130Arg	c.2702G>A	p.Trp901Ter	neurodevelopment delay at infancy	Delayed	Delayed	Delayed	ND	ND	ND	ND	N	Y	ND	ND	Y	N	N	N	N	N	N	N	N	Y	N		N		Y	NA	N
104	104.1	F	12	dead	NDD	Bi-truncating	Y	N	ND	ND	ND	ND	ND	Likely homozygous	Bi-truncating	likely c.1678-2A>G	p.?	likely c.1678-2A>G	p.?	hypotonia after birth	Delayed	Delayed	ND	ND	N	N	N	Y	Y	N	Y	Y	N	N	N	N	N	N	N	N	Y	N		N		Y	2 months	N
	104.2	F	11	dead	NDD	Bi-truncating	Y	N	ND	ND	ND	ND	ND	Likely homozygous	Bi-truncating	likely c.1678-2A>G	p.?	likely c.1678-2A>G	p.?	hypotonia after birth	Delayed	Delayed	ND	ND	N	N	N	Y	Y	N	Y	ND	ND	ND	ND	ND	ND	ND	ND	ND	Y	N		N		Y	2-3weeks	N
	104.3	M	36	dead	NDD	Bi-truncating	Y	N	ND	ND	ND	ND	ND	Likely homozygous	Bi-truncating	likely c.1678-2A>G	p.?	likely c.1678-2A>G	p.?	hypotonia after birth	Delayed	Delayed	ND	ND	N	Y	N	Y	Y	N	Y	ND	ND	ND	ND	ND	ND	ND	ND	ND	Y	N		N		Y	4 months	N
105	105.1	M	72	alive	NDD	Bi-missense	Y	N	N	N	N	N	N	Homozygous	Bi-missense	c.6291G>T	p.Trp2097Cys	c.6291G>T	p.Trp2097Cys	neurodevelopmental delay at infancy, paraplegia	Delayed	Delayed	Delayed	Delayed	N	ND	ND	Y	ND	Y	ND	Y	N	Y	N	N	N	N	N	N	Y	N		N		Y	NA	N
106	106.1	M	12	alive	NDD	Bi-missense	Y	N	N	N	N	N	N	Homozygous	Bi-missense	c.3877C>T	p.Arg1293Cys	c.3877C>T	p.Arg1293Cys	neurodevelopment delay at infancy, failure to thrive	Delayed	Delayed	Delayed	ND	Y	ND	ND	Y	Y	Y	ND	ND	ND	ND	ND	ND	ND	ND	ND	ND	ND	ND		ND		ND		ND
107	107.1	M	60	alive	NDD	Mixed	N	N	N	N	Y	N	N	Compound heterozygous	Mixed	c.3389A>G	p.His1130Arg	c.2702G>A	p.Trp901Ter	cerebral palsy, epileptic spasms, NDD	Delayed	Delayed	Delayed	ND	ND	ND	ND	Y	Y	ND	N	Y	N	N	N	N	N	N	N	N	ND	ND		ND		ND		ND
108	108.1	M	7	alive	NDD	Bi-truncating	N	ND	N	ND	ND	ND	ND	Compound heterozygous	Bi-truncating	c.6724del	p.Met2242CysfsTer5	c.2413-2A>G	p.?	neonatal sepsis	Delayed	None yet	ND	ND	ND	Y	N	N	ND	ND	N	Y	Y	Y	N	N	N	N	N	Y	N	N		N		N		N
109	109.1	F	240	alive	NDD	Bi-missense	Y	Y	ND	ND	ND	ND	ND	Homozygous	Bi-missense	c.7688T>C	p.Leu2563Pro	c.7688T>C	p.Leu2563Pro	neurodevelopment delay at infancy	Delayed	Delayed	Delayed	Severe ID	ND	ND	ND	Y	ND	ND	N	Y	Y	Y	Y	N	N	N	N	N	Y	Y	NA	ND		Y	NA	ND
110	110.1	M	14	alive	NDD	Bi-missense	ND	ND	ND	ND	N	ND	ND	Homozygous	Bi-missense	c.1007A>G	p.Gln336Arg	c.1007A>G	p.Gln336Arg	neurodevelopment delay at infancy	Delayed	Delayed	Delayed	ND	ND	Y	Y	N (only perinatal)	Y	ND	Y	Y	Y	Y	Y	N	N	N	N	Y	ND	ND		ND		N		ND
111	111.1	M	156	dead	NDD	Mixed	N	Y	N	N	Y (paternal's uncle had seizures, onset at 9m, ACTH therapy, seizure free since age 2y)	ND	N	Compound heterozygous	Mixed	c.3484G>T	p.Glu1162Ter	c.1792G>T	p.Gly598Cys	neurodevelopment delay at infancy, seizures	Delayed	Delayed	Delayed	Severe GDD/ID	ND	ND	Y	Y	Y	ND	Y	Y	Y	Y	Y	N	N	N	N	N	Y	ND		Y	<1 years	N		ND
112	112.1	M	48	alive	NDD	Bi-missense	N	N	N	N	Y (mother seizures)	ND	N	Compound heterozygous	Bi-missense	c.2351A>C	p.Gln784Pro	c.1370T>C	p.Leu457Pro	dysmorphic features, cryptorchidism	Delayed	Delayed	Delayed	Moderate GDD/ ID (IQ 59)	ND	N	Y	N	Y	Y	N	Y	Y	Y	Y	Y	N	N	N	N	Y	N				Y	4 years	N
113	113.1	M	25	dead	Vici syndrome	Bi-truncating	N	N	N	N	N	N	N	Homozygous	Bi-truncating	c.7447C>T	p.Arg2483Ter	c.7447C>T	p.Arg2483Ter	Vici syndrome at birth	Delayed	Delayed	Delayed	ND	ND	ND	ND	ND	ND	ND	ND	ND	ND	ND	ND	ND	ND	ND	ND	ND	ND	ND	ND	ND	ND	ND	ND	ND	ND
114	114.1	F	192	dead	NDD	Bi-missense	N	N	N	N	N	N	N	Compound heterozygous	Bi-missense	c.4501C>T	p.Arg1501Trp	c.5980A>G	p.Thr1994Ala	neurodevelopment delay at infancy	Delayed	Delayed	Delayed	ID --> Dementia	Y	N	ND	Y	Yes	N	Y	Y	Y	Y	Thalamic atrophy	N	N	N	N	Y	Y	Y	10 years	N		Y	2 years	Y	14
115	115.1	F	29	alive	Vici Syndrome	Mixed	N	N	N	N	N	Y (Mother's second cousin had healthy twins)	N	Compound heterozygous	Mixed	c.5314A>T	p.Lys1772Ter	c.6584C>T	p.Ala2195Val	neurodevelopment delay at infancy	Delayed	Delayed	Delayed	Follows objects, recognizes faces, kisses parents when asked to, knows body parts and can point to them, plays peek a boo, mimics wheels on the bus, signs all done and more, laughs approapriately when being played with by parents	N	N	N	Y	N	N	N	Y	N	N	N	N	N	N	N	N	Y	N		Y	First year of life 3 to 5 beat myoclonus resolved in second year	Y	6 months	N
116	116.1	F	16	dead	Vici Syndrome	Bi-truncating	N	N	N	N	Y (Maternal great-uncle at 68y developed hearing loss, Parkinson's, cardiomyopathy, severe gastric hypotonia in in the past 16 months, hypothroidism, likely heterozygote as maternal EPG5 variant came from her father's family; mother seizures at 34y)	N	Y (Mother and maternal aunt both had early onset severe childhood arthritis treated with NSAIDS, steroids, methrotrexate, Humira, both are are heterozygous carriers; same aunt experienced her dark eyelashes and eyebrows turning white with onset at adolescence.)	Compound heterozygous	Bi-truncating	c.2595G>A	p.Trp865Ter	c.3200del	p.Leu1067TyrfsTer10	Recurrent febrile syndrome	Delayed	Delayed	Delayed	Would follow voices, would kiss when asked to, would hold rattles with both hands, would kick and do her modified smile when she was really happy like during bath time, she had preferences for stories, consistently so, she would show interest in the ones she liked and not show interest in ones she didn't like. She recognized her mom, dad and grandparents by their voices, and touch.	Y	N	Y	Y	Y	N	Y	Y	N	N	N	N	N	N	N	Y	Y	N		Y	2 months	N		N
117	117.1	F	0	dead	Vici syndrome	Bi-truncating	Y	Y	N	Y	N	N	N	Likely homozygous	Bi-truncating	likely c.47_55delins14	likely p.Ser16LysfsTer38	likely c.47_55delins14	likely p.Ser16LysfsTer38	Vici syndrome at birth	None at time of death	None at time of death	Death after birth	N/A	No	ND	Y	ND	ND	Y	ND	No	N	N	Y	N	N	N	N	N	ND	ND		ND		ND		ND
	117.2	M	0	dead	Vici syndrome	Bi-truncating	Y	Y	N	Y	N	N	N	Homozygous	Bi-truncating	c.47_55delins14	p.Ser16LysfsTer38	c.47_55delins14	p.Ser16LysfsTer38	Vici syndrome at birth	None at time of death	None at time of death	Death after birth	N/A	No	ND	N	ND	ND	N	ND	Y	N	N	N	N	Y	Y	N	N	ND	ND		ND		ND		ND
118	118.1	F	252	alive	NDD	Mixed	N	Y	N	Y (breast cancer maternal aunt, stomach cancer maternal uncle and grandfather)	N	ND	Y (hypertension and renal transplant in mother)	Compound heterozygous	Mixed	c.3693+2_3693+5delTAGG	p.?	c.3152C>T	p.Ser1051Leu	Hypotonia at birth, feeding difficulties	Delayed	Delayed	Delayed	Mild intellectual disability	N	N	N	N	N	Y	N	N	N	N	N	N	N	N	N	Y	N	N		N		N		N
	118.2	M	276	alive	NDD	Mixed	N	Y	N	Y (breast cancer maternal aunt, stomach cancer maternal uncle and grandfather)	N	ND	Y (hypertension and renal transplant in mother)	Compound heterozygous	Mixed	c.3693+2_3693+5delTAGG	p.?	c.3152C>T	p.Ser1051Leu	Hypotonia at birth, feeding difficulties, needed G-tube until 8 months old	Delayed	Delayed	Delayed	Mild intellectual disability	N	N	N	N	N	Y	N	N	N	N	N	N	N	N	N	Y	Y	N		N		Y	17 years	N
119	119.1	M	32	dead	NDD	Bi-truncating	Y	N	N	N	N	N	N	Homozygous	Bi-truncating	c.2461C>T	p.Arg821Ter	c.2461C>T	p.Arg821Ter	severe developmental delay, dysphagia, microcephaly, infantile spasm, corpus callosum agenesis, colpocephaly, holoprosencephaly and hypotelorism	Delayed	Delayed	Delayed	social smile, no ambulatory movment	Y	N	Y	Y	Y	N	y	Y	N	N	N	N	N	N	N	N	Y	N		Y	2 month	Y	1 year	N
120	120.1	F	11	dead	NDD	Bi-truncating	Y	N	N	N	N	N	N	Homozygous	Bi-truncating	c.895C>T	p.Arg299Ter	c.895C>T	p.Arg299Ter	microcephaly, agenesis of corpus callosum, developmental delay, fever	Delayed	Delayed	Delayed	no eye contact, no social smile	N	N	N	N	Y	N	Y	Y	N	N	N	N	N	N	N	N	Y	N		N		Y	birth	N
121	121.1	M	13	alive	NDD	Bi-missense	Y	N	N	N	N	N	N	Homozygous	Bi-missense	c.2351A>C	p.Gln784Pro	c.2351A>C	p.Gln784Pro	respiratory distress, corpus callosum agenesis, developmental delay, colpocephaly, spastisity, fever	Delayed	Delayed	Delayed	social smile, eye contact	N	N	N	N	Y	N	ND	Y	N	N	N	N	N	N	N	N	Y	N		N		Y	birth	N
122	122.1	F	61	alive	NDD	Bi-missense	Y	N	N	N	N	N	N	Homozygous	Bi-missense	c.2065T>G	p.Leu689Val	c.2065T>G	p.Leu689Val	developmental delay, microcephaly, seizure, speech delay, hypotonia, fever	Delayed	Delayed	Delayed	social smile, eye contact	N	N	N	Y	Y	N	Y	ND	ND	ND	ND	ND	ND	ND	ND	N	Y	N		N		Y	birth	N
123	123.1	F	132	alive	NDD	Bi-missense	Y	N	N	N	N	N	N	Homozygous	Bi-missense	c.2914A>C	p.Ile972Leu	c.2914A>C	p.Ile972Leu	developmental delay, microcephaly, leukodystrophy	Deleyed	Delayed	Normal	social smile, eye contact	N	N	N	ND	N	N	Y	ND	ND	ND	ND	ND	ND	ND	ND	N	ND	ND		ND		N		ND
124	124.1	M	42	alive	Vici Syndrome	Mixed	N	N	N	Y (melanoma in both maternal greatgrandfather death at 40y and maternal great-aunt death at 30y, paternal grandmother ovarian cancer)	N	Mother's Paternal GM had twins. Mother's cousin on her father's side had twins.	N	Compound heterozygous	Mixed	c.988del	p.Glu330ArgfsTer14	c.7474T>A	p.Phe2492lle	Poor nursing and difficulty feeding at birth, at 3 mos was not tracking, at 6 months admitted for aspiration penumonia and FTT, brain MRI showed ACC	Delayed	Delayed	Delayed	Responds to voices intermittently. Transfers toy from one hand to the other at times.	N	N	N	Y	Y	Y	Y	Y	N	N	N	N	N	N	N	Y	Y	Y	Birth	N		Y	birth	N
125	125.1	M	46	alive	Vici Syndrome	Bi-truncating	N	N	N	Y (maternal greatgrandfather and paternal grandfather had cancer, type unknown)	N	N	N	Compound heterozygous	Bi-truncating	c.5943-9_5943-5del	p.?	c.1390-1G>C	p.?	Appeared healthy after birth	Delayed	Delayed	Delayed	enjoys and responds to toys that play music, plays peek a boo with mom, can point to nose and ears when prompted	N	N	N	Y	Y	Y	Y	Y	N	N	N	N	N	N	N	Y	Y	N		Y	18 months	N		N
126	126.1	M	144	alive	NDD	Bi-missense	N	N	N	N	N	N	N	Compound heterozygous	Bi-missense	c.4862G>A	p.Arg1621Gln	c.968G>T	p.Ser323Ile	global developmental delay	Delayed	Delayed	Delayed	IQ77, can still follow regular primary school with additional support	no	N	N	No	N	Y	No	ND	ND	ND	ND	ND	ND	ND	ND	N	N	N		N		N		N
127	127.1	F	96	alive	Vici syndrome	Mixed	N	N	N	Y (breast cancer in maternal grandmother and mother's sister)	N	N	N	Compound heterozygous	Mixed	c.1007A>G	p.Gln336Arg	c.2099+1G>T	p.?	prenatal - heart defect; seizures from 7 day of life	Delayed	Delayed	Delayed	global psychomotor delay	N	Y	Y	Y	N	Y	Y	Y	N	N	N	N	N	N	N	N	Y	N		ND		Y	NA	ND
128	128.1	M	47	alive	Vici Syndrome	Bi-missense	Y	Y	N	N	Y (3 older cousins with global developmental delay and death in their 20s)	Y (paternal grandmother is a twin, mother's cousins are twins)	N	Homozygous	Bi-missense	c.3919C>T	p.Leu1307Phe	c.3919C>T	p.Leu1307Phe	Delay in fine and gross motor skills, unable to sit unsupported at age 11mos, rolled at 10 months	Delayed	Delayed	Delayed	Delayed. Reacts with squeals to music. Was able to sign a bit for more and all done but lost ability to do this at age 2 1/2. Responds to name. Plays peek a boo, looks at piciture books, knows mommy and daddy.	N	N	N	Y	Y	Y	N	Y	N	N	N	N	N	N	N	N	Y	Y	infancy. Intermittent bil arm flexion and stiffening several times daily lasting 3 to 5 seconds	N		Y	birth	N
	128.2	M	15	alive	Vici Syndrome	Bi-missense	Y	Y	N	N	Y (3 older cousins with global developmental delay and death in their 20s)	Y (paternal grandmother is a twin, mother's cousins are twins)	N	Homozygous	Bi-missense	c.3919C>T	p.Leu1307Phe	c.3919C>T	p.Leu1307Phe	At three months was not tracking, poor tone	Delayed	Delayed	Delayed	Social smile, responds with squealing to music, seems to enjoy being by his cousin Fabian, knows mom and dad	N	N	N	Y	N	N	Y	Y	N	N	N	N	N	N	N	N	Y	N		N		Y	first few months	N
130	130.1	M	54	alive	Vici Syndrome	Bi-truncating	N	N	N	Y (maternal uncle T cell lymphoma 40y)	N	N	N	Compound heterozygous	Bi-truncating	c.1777_1781del	p.Gly593_Phe594delinsTer	c.310_311dup	p.Glu105ArgfsTer29	failure to thrive	Delayed	Delayed	Delayed	Moans when he wants something, pays attention to faces, responds to his name, played peek a boo early on but lost this by age 1, aware of brothers and responds to them by turning head	Y	N	N	Y	Y	Y	Y	Y	Y	Y	N	N	N	N	N	Y	Y	Y	4years	Y	4 years	Y	first few months	N
131	131.1	M	30	dead	Vici Syndrome	Bi-truncating	N	N	N	Y (paternal grandmother triple rec pos breast cancer)	N	N	Y (half brother born with transposition of great arteries)	Compound heterozygous	Bi-truncating	c.1435_1438delCTTC	p.Leu479_Leu480delinsTer	c.4286delA	p.His1429LeufsTer7	Born with sepsis and heart issues at local hospital, prolonged NICU stay, FTT, Vici syndrome was diagnosed during this prolonged hospitalization at age 6 weeks	Delayed	Delayed	Delayed	Could move rattle to mouth and gum it till age 4 mos. Could kick feet to music stimulation, he seemed to enjoy listening to music. Lost abiltiy to respond with feet at age 2.	Y	Y	Y	Y	Y	N	Y	Y	Y	Y	N	N	Y	Y	Y	Y	N	N		N		N		N
132	132.1	F	312	alive	NDD	Bi-missense	N	N	N	N	N	N	N	Compound heterozygous	Bi-missense	c.4498T>A	p.Leu1500Met	c.3250C>T	p.His1084Tyr	neurodevelopment delay at infancy	Delayed	ND	Normal	normal	N	N	N	N	ND	N	ND	Y	N	N	N	N	N	N	N	N	Y	Y	NA	N		N		N
133	133.1	M	20	dead	NDD	Bi-missense	Y	N	N	N	N	N	N	Homozygous	Bi-missense	c.3205T>G	p.Tyr1069Asp	c.3205T>G	p.Tyr1069Asp	fetal screening with brain malformation (corpus callosum agenesis, ventriculomegaly)	Delayed	Delayed	Delayed	ND due to death at 10m	N	N	N	Y	Y	Y	Y	Y	Y	Y	N	N	N	N	N	N	Y	N		N		Y	NA	N
134	134.1	F	288	alive	NDD	Bi-truncating	Y	N	N	N	N	N	N	Homozygous	Bi-truncating	c.5943-9_5943-5del	p.?	c.5943-9_5943-5del	p.?	neurodevelopment delay at infancy	Delayed	Delayed	Delayed	Delayed (IQ 56)	ND	N	ND	Y	Y	N	Y	N	N	N	N	N	N	N	N	N	Y	Y	NA	Y	NA	Y	NA	Y	ND
135	135.1	M	15	alive	NDD	Bi-truncating	Y	N	N	N	N	Y	N	Homozygous	Bi-truncating	c.3239+2T>C	p.?	c.3239+2T>C	p.?	Fetus with head abnormality (dialated 3rd ventricle and posterior fossa), Heart slightly enlarged with thick wall ventricle, Slightly generalized skin edema, Fetal MRI agenesis of corpus collosum	Delayed	Delayed	Delayed	moderate to severe intellectual disability, cognitive decline	Y	Y	Y	N	Y	N	Y	Y	N	N	N	N	N	N	N	N	Y	N		N		Y	NA	N
136	136.1	F	360	dead	NDD	Bi-missense	Y	Y	N	N	N	N	N	Homozygous	Bi-missense	c.6011T>C	p.Phe2004Ser	c.6011T>C	p.Phe2004Ser	neurodevelopment delay at infancy	Delayed	Delayed	Delayed	Moderate to severe ID, slow regression at 12y	N	N	N	Y	N	N	ND	N	N	N	N	N	N	N	N	N	Y	Y	NA	N		Y	NA	Y	ND
	136.2	M	288	alive	NDD	Bi-missense	Y	Y	N	N	N	N	N	Homozygous	Bi-missense	c.6011T>C	p.Phe2004Ser	c.6011T>C	p.Phe2004Ser	neurodevelopment delay at infancy	Delayed	Delayed	Delayed	Mild to moderate ID, rapid regression at 20-21y	N	N	N	N	N	Y	ND	Y	Y	N	N	N	N	N	Y	N	Y	Y	NA	N		Y	NA	Y	ND
137	137.1	F	143	alive	NDD	Bi-missense	Y	Y	N	N	N	N	N	Homozygous	Bi-missense	c.6861_6862insTTTCCAACAGCAGAGTTC	p.Phe2287_Leu2288insPheProThrAlaGluPhe	c.6861_6862insTTTCCAACAGCAGAGTTC	p.Phe2287_Leu2288insPheProThrAlaGluPhe	neurodevelopment delay at infancy	Delayed	Delayed	Delayed	mild ID	N	N	N	N	N	N	Y	Y	N	N	N	N	N	N	N	N	Y	N		N		Y	NA	Y	ND
	137.2	M	224	alive	NDD	Bi-missense	Y	Y	N	N	N	N	N	Homozygous	Bi-missense	c.6861_6862insTTTCCAACAGCAGAGTTC	p.Phe2287_Leu2288insPheProThrAlaGluPhe	c.6861_6862insTTTCCAACAGCAGAGTTC	p.Phe2287_Leu2288insPheProThrAlaGluPhe	neurodevelopment delay at infancy	Delayed	Delayed	Delayed	mild ID	N	N	N	Y	N	N	Y	Y	N	N	N	N	N	N	N	N	Y	N		N		Y	NA	Y	ND
	137.3	M	312	dead	NDD	Bi-missense	Y	Y	N	N	N	N	N	Homozygous	Bi-missense	c.6861_6862insTTTCCAACAGCAGAGTTC	p.Phe2287_Leu2288insPheProThrAlaGluPhe	c.6861_6862insTTTCCAACAGCAGAGTTC	p.Phe2287_Leu2288insPheProThrAlaGluPhe	neurodevelopment delay at infancy	Delayed	Delayed	Delayed	mild ID	N	N	N	Y	Y	N	ND	ND	ND	ND	ND	ND	ND	ND	ND	N	Y	N		N		Y	NA	Y	ND
	137.4	M	312	alive	NDD	Bi-missense	Y	Y	N	N	N	N	N	Homozygous	Bi-missense	c.6861_6862insTTTCCAACAGCAGAGTTC	p.Phe2287_Leu2288insPheProThrAlaGluPhe	c.6861_6862insTTTCCAACAGCAGAGTTC	p.Phe2287_Leu2288insPheProThrAlaGluPhe	neurodevelopment delay at infancy	Delayed	Delayed	Delayed	mild ID	N	N	N	Y	Y	N	N	Y	Y	N	N	N	N	N	N	N	Y	N		N		Y	NA	Y	ND
138	138.1	F	35	alive	NDD	Mixed	N	N	N	Y	Y	N	N	Compound heterozygous	Mixed	c.7557+5G>C	p.?	c.1829T>A	p.Met610Lys	neurodevelopment delay at infancy	Delayed	Delayed	Delayed	Delayed	Y	ND	N	Y	N	N	Y	Y	Y	Y	Y	N	Y	N	N	Y	Y	N		Y	2 years	N		N
139	139.1	F	45	alive	NDD	Bi-missense	N	N	N	N	N	N	N	Homozygous	Bi-missense	c.6766G>A	p.Asp2256Asn	c.6766G>A	p.Asp2256Asn	Developmental delay, failure to thrive, microcephaly	Delayed	Delayed	Delayed	Able to sign, speak a few words, use communication device.	N	N	N	Y	Y	N	Y	Y	N	N	N	N	N	N	N	N	N	N		N		N		N
140	140.1	M	0	dead	Vici syndrome	Bi-truncating	Y	N	N	N	Y (citrullinemia in sibling fetus)	N	Y (1st pregnancy: termination of pregnancy for citrullinemia, one child in good health)	Homozygous	Bi-truncating	c.2119_2120del	p.Met707ValfsTer54	c.2119_2120del	p.Met707ValfsTer54	Vici syndrome at birth	Death after birth	Death after birth	Death after birth	Death after birth	Y	ND	ND	ND	ND	N	N	Y	N	Y	N	N	N	N	N	N	ND	ND		ND		ND		ND
141	141.1	F	228	dead	NDD	Bi-missense	ND	ND	ND	ND	ND	ND	ND	Compound heterozygous	Bi-missense	c.1408G>A	p.V470I	c.5602G>T	p.Gly1868Trp	neurodevelopment delay at infancy	Delayed	Delayed	Delayed	no language, understood some commands	N	N	Y	Y	Y	Y	N	N	Y	N	N	N	N	N	N	N	Y	Y	NA	N		N		N
142	142.1	M	252	Alive	NDD	Mixed	N	Y	N	N	Y	N	N	Compound heterozygous	Mixed	c.5653_5654del	p.L1885Vfs*18	c.1664_1666del	p.Glu555del	21 yo M with spastic diplegic cerebral palsy, intellectual disability, constipation, and myopia	Delayed	Delayed	Delayed	Intellectual disability	N	N	ND	N	Y	N	ND	ND	ND	ND	ND	ND	ND	ND	ND	N	Y	N		N		Y	6 months	N
	142.2	F	192	Alive	NDD	Mixed	N	Y	N	N	Y	N	N	Compound heterozygous	Mixed	c.5653_5654del	p.L1885Vfs*18	c.1664_1666del	p.Glu555del	16 yo F with spastic diplegic cerebral palsy, ID, seizures, strabismus	Delayed	Delayed	Delayed	Intellectual disability	N	N	ND	Y	Y	N	ND	ND	ND	ND	ND	ND	ND	ND	ND	N	Y	N		N		Y	4 months	N
143	143.1	M	108	alive	NDD	Bi-missense	N	Y	N	N	N	N	N	Homozygous	Bi-missense	c.1640C>T	p.Ser547Phe	c.1640C>T	p.Ser547Phe	neurodevelopment delay at infancy	Delayed	Delayed	Delayed	moderate to severe ID	N	N	N	Y	N	Y	Y	N	N	N	N	Y	N	N	N	N	Y	N		N		Y	infancy	Y	9 years
144	144.1	M	144	alive	NDD	Bi-missense	N	N	N	N	N	N	N	Compound heterozygous	Bi-missense	c.4862G>A	p.Arg1621Gln	c.968G>T	p.Ser323Ile	neurodevelopment delay at infancy	Delayed	Delayed	Delayed	IQ77, can still follow regular primary school with additional support	N	N	N	N	N	Y	N	ND	ND	ND	ND	ND	ND	ND	ND	N	N	N		N		N		N
145	145.1	F	288	alive	NDD	Bi-missense	Y	Y	N	N	N	N	Y (two maternal aunts with repetitive miscarriages)	Homozygous	Bi-missense	c.3926C>T	p.Pro1309Leu	c.3926C>T	p.Pro1309Leu	neurodevelopment delay at infancy	Delayed	Delayed	Delayed	ND	Y	N	N	Y	Y	N	y	Y	N	Y	N	N	N	N	N	Y	Y	N		N		Y	birth	Y	19 years
	145.2	M	192	alive	NDD	Bi-missense	Y	Y	N	N	N	Y	Y (two maternal aunts with repetitive miscarriages)	Homozygous	Bi-missense	c.3926C>T	p.Pro1309Leu	c.3926C>T	p.Pro1309Leu	neurodevelopment delay at infancy	Delayed	Delayed	Delayed	ND	Y	N	N	Y	Y	N	y	Y	N	Y	N	N	N	N	N	Y	Y	N		N		Y	birth	Y	11 years
146	146.1	M	132	alive	NDD	Mixed	ND	Y	N	N	N	N	N	Compound heterozygous	Mixed	c.7348delG	p.Val2450Phefs*56	c.3223C>T	p.Leu1075Phe	neurodevelopment delay at infancy	Delayed	Delayed	Delayed	ND	N	N	N	N	N	N	Y	Y	N	N	N	N	N	N	N	N	N	N		N		N		N
	146.2	M	114	alive	NDD	Mixed	ND	Y	N	N	N	N	N	Compound heterozygous	Mixed	c.7348delG	p.Val2450Phefs*56	c.3223C>T	p.Leu1075Phe	neurodevelopment delay at infancy	Delayed	Delayed	Delayed	ND	N	N	N	Y	N	N	Y	Y	N	N	N	N	N	N	N	N	N	N		N		N		N
147	147.1	M	216	alive	NDD	Bi-missense	N	N	N	N	N	N	N	Compound heterozygous	Bi-missense	c.3713T>C	p.Val1238Ala	c.7260G>T	p.Trp2420Cys	neurodevelopment delay at infancy	Delayed	Delayed	Delayed	IQ 45-51	N	N	N	N	N	N	N	N	Y	N	Y	N	N	N	Y	N	Y	Y	17 years	N		Y	17 years	Y	17 years
[truncated: 4 more columns]
